# Supplementary material for: PCSK9i promoting the transformation of AS plaques into a stable plaque by targeting the miR-186-5p/Wipf2 and miR-375-3p/Pdk1/Yap1 in ApoE−/− mice
Source: Front Med (Lausanne). 2024 Feb 26;11:1284199. doi: 10.3389/fmed.2024.1284199 (PMC11002805; doi:10.3389/fmed.2024.1284199)
Supplement: Supplementary file 1 [file Table_1.XLSX]

## Sheet: 1
raw data				Aortic root staining
	Control						AS													PCSK9													Atorvastatin
