# Supplementary material for: PCSK9i promoting the transformation of AS plaques into a stable plaque by targeting the miR-186-5p/Wipf2 and miR-375-3p/Pdk1/Yap1 in ApoE−/− mice
Source: Front Med (Lausanne). 2024 Feb 26;11:1284199. doi: 10.3389/fmed.2024.1284199 (PMC11002805; doi:10.3389/fmed.2024.1284199)
Supplement: Supplementary file 2 [file Table_2.XLSX]

## Sheet: HE
raw data				Quantitative HE staining of aortic root
Control
	HE C1					HE C2					HE C3					HE C4
1	total	145889			1	total	115180			1	total	132575			1	total	172788
2	1	2385			2	1	8110			2	1	2169			2	1	6057
3	2	1289								3	2	1605			3	2	2821
4	3	2606								4	3	1633			4	3	3672
			6280					8110					5407					12550
			0.0430464					0.0704115					0.0407845					0.0726324
AS
	AS 1 HE					AS 2 HE-					AS 3 HE					AS 4 HE					AS 5 HE
1	total	283374			1	total	1.61724e+06			1	total	456390			1	total	3.45544e+06			1	total	3.7381e+06
2	1	20532			2	1	122405			2	1	5561			2	1	500330			2	1	257003
3	2	16260			3	2	105375			3	2	5420			3	2	42437.2			3	2	60410.1
4	3	3504			4	3	187446			4	3	22141			4	3	454757			4	3	379600
5	4	2757								5	4	69604								5	4	448009
6	5	34113								6	5	6436
			77166					415225		7	6	8478	117640					997524					1.14502e+06
			0.272312					0.256749					0.257762					0.288682					0.306311
PCSK9
	PCKS9 1					PCKS9 2					PCKS9 3					PCKS9 4					PCKS9 5
1	total	228335			1	total	604905			1	total	198320			1	total	194611			1	total	4.067e+06
2	1	15844			2	1	52467			2	1	21015			2	1	14629			2	1	286887
3	2	18516			3	2	14403			3	2	5473			3	2	2541			3	2	65702
4	3	2613			4	3	30711			4	3	3257			4	3	8256			4	3	87446.5
5	4	5018			5	4	18699			5	4	6703			5	4	7514			5	4	100737
6	5	510													6	5	5820			6	5	164874
			42501					116280					36448					38760					705647
			0.186134					0.192229					0.183784					0.199167					0.173506
Atorvastatin
	Atorvastatin 1					Atorvastatin 2					Atorvastatin 3					Atorvastatin 4					Atorvastatin 5
1	total	214008			1	total	245478			1	total	220900			1	total	401289			1	total	401121
2	1	18394			2	1	3635			2	1	7752			2	1	14838			2	1	25956
3	2	13039			3	2	13550			3	2	3689			3	2	3564			3	2	3651
4	3	6478			4	3	5665			4	3	29166			4	3	31599			4	3	20331
5	4	2880			5	4	29907			5	4	3316			5	4	16122			5	4	28515
					6	5	1368			6	5	1032			6	5	10728			6	5	7224
			40791					54125					44955		7	6	5466	82317					85677
			0.190605					0.220488					0.203508					0.205131					0.213594
	Control	AS	PCSK9	Atorvastatin
	0.0430464	0.272312	0.186134	0.190605
	0.0704115	0.256749	0.192229	0.220488
	0.0407845	0.257762	0.183784	0.203508
	0.0726324	0.288682	0.199167	0.205131
		0.306311	0.173506	0.213594
	0.0567187	0.276363	0.186964	0.206665

## Sheet: oil red
raw data				Quantitative oil red staining of aortic root
Control
	油红 C1					油红 C2					油红 C3					油红 C4
1	total	148717			1	total	116593			1	total	127736			1	total	154134
2	1	3380			2	1	649			2	1	1571			2	1	2278
3	2	143			3	2	1781			3	2	579			3	2	910
4	3	213	3736		4	3	1352	3782		4	3	1051	3201					3188
			0.0251215					0.0324376					0.0250595					0.0206833
AS
	AS 1					AS 2					AS 3					AS 4					AS 5
1	total	261387			1	total	252982			1	total	464357			1	total	526471			1	total	590664
2	1	27642			2	1	16847			2	1	73949			2	1	88973			2	1	50074
3	2	22458			3	2	22422			3	2	6543			3	2	44988			3	2	38737
4	3	15279			4	3	28561			4	3	7747			4	3	23212			4	3	75355
5	4	5377								5	4	25355								5	4	45313
6	5	5736								6	5	11450
			76492					67830					125044					157173					209479
			0.292639					0.268122					0.269284					0.298541					0.35465
PCSK9
	PCKS9 1					PCKS9 2					PCKS9 3					PCKS9 4					PCKS9 5
1	total	248716			1	total	603856			1	total	193123			1	total	196113			1	total	641518
2	1	16820			2	1	15584			2	1	24212			2	1	24922			2	1	35630
3	2	20215			3	2	7456			3	2	14077			3	2	12566			3	2	29874
4	3	4245			4	3	83222			4	3	2077			4	3	2619			4	3	58945
5	4	6511			5	4	8608
6	5	450
			48241					114870					40366					40107					124449
			0.19396					0.190227					0.209017					0.20451					0.193991
Atorvastatin
	Atorvastatin 1					Atorvastatin 2					Atorvastatin 3					Atorvastatin 4					Atorvastatin 5
1	total	235104			1	total	243620			1	total	192131			1	total	403640			1	total	422534
2	1	26614			2	1	33054			2	1	13655			2	1	9920			2	1	21647
3	2	14077			3	2	22029			3	2	25797			3	2	48195			3	2	30811
4	3	7392			4	3	785			4	3	5195			4	3	14294			4	3	44961
5	4	4684			5	4	3960			5	4	2056			5	4	7854			5	4	2925
								59828					46703		6	5	4769
			52767					0.245579					0.243079					85032					100344
			0.224441															0.210663					0.237481
Control	AS	PCSK9	Atorvastatin
0.0251215	0.292639	0.19396	0.224441
0.0324376	0.268122	0.190227	0.245579
0.0250595	0.269284	0.209017	0.243079
0.0206833	0.298541	0.20451	0.210663
	0.35465	0.193991	0.237481
0.0258255	0.296647	0.198341	0.232249
						%
