# Supplementary material for: PCSK9i promoting the transformation of AS plaques into a stable plaque by targeting the miR-186-5p/Wipf2 and miR-375-3p/Pdk1/Yap1 in ApoE−/− mice
Source: Front Med (Lausanne). 2024 Feb 26;11:1284199. doi: 10.3389/fmed.2024.1284199 (PMC11002805; doi:10.3389/fmed.2024.1284199)
Supplement: Supplementary file 3 [file Table_3.XLSX]

## Sheet: HDL-C
raw data				Plasma levels of HDL-C
A2
	0.327005	0.368559	0.781881	2.01533	1.36824	2.06024	1.67592	1.88287	1.81091	1.35286	1.41163	1.50837
	2.03071	1.39354	2.08965	2.08025	1.94592	1.60446	1.03564	1.3278	1.51741	1.38462	1.64335	1.6698
	0.314601	0.327946	0.314765	0.65454	0.60904	0.660403	0.513511	0.495589	0.452446	0.49858	0.574832	0.579017
	0.569063	0.454678	0.402948	0.453728	0.438889	0.501711	0.509981	0.484787	0.412693	0.249952	0.35348	0.382904
	0.393896	0.373024	0.404479	0.387288	0.373672	0.454981	0.402783	0.43972	0.490552	0.304749	0.357696	0.34958
	0.454852	0.482605	0.239461	0.437956	0.505319	0.459047	0.377629	0.454062	0.427189	0.597188	0.379667	0.474092
	0.0805109	0.103946	0.09392	0.553835	0.548066	0.61744	0.336527	0.306846	0.30557	0.487307	0.460791	0.474775
	0.254579	0.321187	0.33679	0.315218	0.30117	0.308603	0.062656	0.0624017	0.0623862	0.223046	0.245891	0.209166		0.0582697	0.0564026	0.0576358
A1
	0.128831	0.147935	0.244497	0.691463	0.689984	0.698898	0.661691	0.640647	0.616931	0.572063	0.584879	0.599632
	0.81556	0.791197	0.790225	1.2495	1.21506	1.22138	0.594913	0.591027	0.573313	0.752055	0.768261	0.778657
	0.163173	0.146261	0.147021	0.179604	0.192249	0.175295	0.129549	0.130654	0.134967	0.188655	0.194482	0.20757
	0.158385	0.147234	0.148441	0.157695	0.161877	0.153939	0.121495	0.136467	0.120726	0.107269	0.112034	0.110649
	0.161355	0.138723	0.134114	0.156359	0.160864	0.13316	0.142048	0.145313	0.138059	0.124454	0.120227	0.129253
	0.148598	0.122838	0.127706	0.0947809	0.0924964	0.091807	0.0968909	0.091027	0.0915247	0.134829	0.144435	0.160289
	0.0923734	0.083917	0.0737838	0.264797	0.256511	0.27023	0.153359	0.146386	0.140075	0.114666	0.120243	0.123898
	0.12476	0.106562	0.102756	0.134851	0.12484	0.128137	0.0582697	0.0564026	0.0576358	0.110912	0.122353	0.111671		0.062656	0.0624017	0.0623862
Δ 值
	0.198174	0.220624	0.537384	1.32387	0.678256	1.36134	1.01423	1.24222	1.19398	0.780797	0.826751	0.908738
	1.21515	0.602343	1.29943	0.83075	0.73086	0.38308	0.440727	0.736773	0.944097	0.632565	0.875089	0.891143
	0.151428	0.181685	0.167744	0.474936	0.416791	0.485108	0.383962	0.364935	0.317479	0.309925	0.38035	0.371447
	0.410678	0.307444	0.254507	0.296033	0.277012	0.347772	0.388486	0.34832	0.291967	0.142683	0.241446	0.272255
	0.232541	0.234301	0.270365	0.230929	0.212808	0.321821	0.260735	0.294407	0.352493	0.180295	0.237469	0.220327
	0.306254	0.359767	0.111755	0.343175	0.412823	0.36724	0.280738	0.363035	0.335664	0.462359	0.235232	0.313803
	-0.0118625	0.020029	0.0201362	0.289038	0.291555	0.34721	0.183168	0.16046	0.165495	0.372641	0.340548	0.350877
	0.129819	0.214625	0.234034	0.180367	0.17633	0.180466	0.0043863	0.0059991	0.0047504	0.112134	0.123538	0.097495
									0.00504527			0.111056
分子
	0.193129	0.215579	0.532339	1.31882	0.673211	1.3563	1.00918	1.23718	1.18893	0.775752	0.821706	0.903693
	1.2101	0.597298	1.29438	0.825705	0.725815	0.378035	0.435682	0.731728	0.939052	0.62752	0.870044	0.886098
	0.146383	0.17664	0.162699	0.469891	0.411746	0.480063	0.378917	0.35989	0.312434	0.30488	0.375305	0.366402
	0.405633	0.302399	0.249462	0.290988	0.271967	0.342727	0.383441	0.343275	0.286922	0.137638	0.236401	0.26721
	0.227496	0.229256	0.26532	0.225884	0.207763	0.316776	0.25569	0.289362	0.347448	0.17525	0.232424	0.215282
	0.301209	0.354722	0.10671	0.33813	0.407777	0.362195	0.275693	0.35799	0.330619	0.457314	0.230187	0.308758
	-0.0169078	0.0149837	0.0150909	0.283993	0.28651	0.342165	0.178123	0.155415	0.16045	0.367596	0.335503	0.345832
	0.124774	0.20958	0.228989	0.175322	0.171285	0.175421			分母	0.10601
结
	1.82179	2.03356	5.02157	12.4405	6.35042	12.794	9.51967	11.6703	11.2153	7.31769	7.75118	8.52457
	11.415	5.63433	12.2099	7.7889	6.84664	3.56602	4.1098	6.90241	8.85811	5.91942	8.20715	8.35859
	1.38083	1.66625	1.53474	4.4325	3.88401	4.52845	3.57434	3.39485	2.9472	2.87594	3.54026	3.45628
	3.82635	2.85254	2.35318	2.7449	2.56547	3.23295	3.61701	3.23812	2.70654	1.29834	2.22998	2.5206
	2.14598	2.16258	2.50277	2.13077	1.95983	2.98816	2.41193	2.72956	3.27749	1.65314	2.19246	2.03076
	2.84131	3.3461	1.0066	3.18959	3.84658	3.4166	2.60062	3.37693	3.11874	4.31386	2.17136	2.91252
	-0.159492	0.141342	0.142353	2.67891	2.70266	3.22765	1.68024	1.46603	1.51353	3.46754	3.16481	3.26224
	1.177	1.97697	2.16006	1.65382	1.61574	1.65475
果
	3.27922	3.66041	9.03883	22.3929	11.4308	23.0292	17.1354	21.0066	20.1875	13.1719	13.9521	15.3442
	20.5469	10.1418	21.9779	14.02	12.3239	6.41883	7.39764	12.4243	15.9446	10.655	14.7729	15.0455
	2.4855	2.99925	2.76254	7.97849	6.99122	8.15121	6.4338	6.11074	5.30496	5.1767	6.37247	6.22131
	6.88743	5.13457	4.23573	4.94082	4.61785	5.81932	6.51062	5.82862	4.87178	2.33702	4.01396	4.53708
	3.86276	3.89264	4.50499	3.83539	3.5277	5.37868	4.34148	4.91321	5.89948	2.97565	3.94643	3.65537
	5.11436	6.02299	1.81187	5.74126	6.92384	6.14987	4.68112	6.07847	5.61373	7.76494	3.90845	5.24254
	-0.287085	0.254416	0.256236	4.82205	4.86478	5.80977	3.02443	2.63886	2.72435	6.24158	5.69666	5.87204
	2.11859	3.55855	3.88811	2.97687	2.90832	2.97855
结果
	0.819806	0.915103	2.25971	5.59822	2.85769	5.7573	4.28385	5.25165	5.04687	3.29296	3.48803	3.83606	上样中给了4倍样，故除以4
	5.13673	2.53545	5.49447	3.50501	3.08099	1.60471	1.84941	3.10609	3.98615	2.66374	3.69322	3.76137
	0.621375	0.749812	0.690634	1.99462	1.74781	2.0378	1.60845	1.52768	1.32624	1.29417	1.59312	1.55533
	6.88743	5.13457	4.23573	4.94082	4.61785	5.81932	6.51062	5.82862	4.87178	2.33702	4.01396	4.53708
	3.86276	3.89264	4.50499	3.83539	3.5277	5.37868	4.34148	4.91321	5.89948	2.97565	3.94643	3.65537
	5.11436	6.02299	1.81187	5.74126	6.92384	6.14987	4.68112	6.07847	5.61373	7.76494	3.90845	5.24254
	-0.287085	0.254416	0.256236	4.82205	4.86478	5.80977	3.02443	2.63886	2.72435	6.24158	5.69666	5.87204
	2.11859	3.55855	3.88811	2.97687	2.90832	2.97855
矫正
	0.819806	0.915103		5.59822	2.85769	5.7573	4.28385	5.25165	5.04687	3.29296	3.48803	3.83606
	5.13673		5.49447	3.50501	3.08099			3.10609	3.98615		3.69322	3.76137
	0.621375	0.749812	0.690634	1.99462	1.74781	2.0378	1.60845	1.52768	1.32624	1.29417	1.59312	1.55533
	6.88743	5.13457	4.23573	4.94082	4.61785	5.81932	6.51062	5.82862	4.87178		4.01396	4.53708
	3.86276	3.89264	4.50499	3.83539	3.5277	5.37868	4.34148	4.91321	5.89948	2.97565	3.94643	3.65537
	5.11436	6.02299		5.74126	6.92384	6.14987	4.68112	6.07847	5.61373		3.90845	5.24254
		0.254416	0.256236	4.82205	4.86478		3.02443	2.63886	2.72435	6.24158	5.69666	5.87204
	2.11859	3.55855	3.88811	2.97687	2.90832	2.97855
average
p	0.867454	m		4.73774	p		4.86079	p		3.53902	p
t	5.3156	c		3.293	t		3.54612	t		3.72729	t
m	0.687274	m		1.92674	m		1.48746	m		1.48087	m
p	5.41924	p		5.12599	p		5.73701	p		4.27552	p
t	4.08679	t		4.24726	t		5.05139	t		3.52582	t
C	5.56867	c		6.27166	c		5.45778	c		4.57549	c
M C	0.255326	m		4.84341	c		2.79588	m		5.93676	c
	3.18842			2.95458
	Control	AS	PCSK9	Atorvastatin
	5.56867	0.687274	4.73774	3.293
	6.27166	1.92674	4.86079	3.54612
	5.45778	1.48746	3.53902	3.72729
	4.57549	1.48087	5.41924	4.08679
	4.84341	0.255326	5.12599	4.24726
	5.93676	2.79588	5.73701	5.05139
	5.3156	0.867454	4.27552	3.52582
	5.4242	1.35729	4.81361	3.92538

## Sheet: TG
raw data				Plasma levels of TG
	0.158177	0.155387	0.162144	0.250693	0.239335	0.239347	0.237961	0.225786	0.23324	0.221376	0.229413	0.226903
	0.227525	0.225849	0.237363	0.284193	0.263471	0.30422	0.200631	0.201607	0.198551	0.200988	0.220591	0.212768
	0.181087	0.175914	0.182	0.187284	0.188863	0.1896	0.174693	0.159563	0.154169	0.191178	0.202382	0.193494
	0.166032	0.163712	0.170481	0.168909	0.169391	0.171691	0.16422	0.160473	0.165359	0.211788	0.211385	0.210699
	0.158001	0.148766	0.155613	0.167853	0.169516	0.170635	0.177172	0.167455	0.172607	0.255248	0.267774	0.271022
	0.177445	0.166828	0.181148	0.162303	0.168419	0.161038	0.172017	0.167281	0.170308	0.176241	0.18048	0.177526
	0.148401	0.152335	0.157283	0.218731	0.220076	0.210251	0.178357	0.159181	0.181655	0.157462	0.173606	0.162054
	0.194762	0.20599	0.198032	0.272094	0.276235	0.27534	0.318482	0.319757	0.325632	0.130705	0.13583	0.138912
									0.32129			0.135149
分子
	0.023028	0.020238	0.026995	0.115544	0.104186	0.104198	0.102812	0.090637	0.098091	0.086227	0.094264	0.091754
	0.092376	0.0907	0.102214	0.149044	0.128322	0.169071	0.065482	0.066458	0.063402	0.065839	0.085442	0.077619
	0.045938	0.040765	0.046851	0.052135	0.053714	0.054451	0.039544	0.024414	0.01902	0.056029	0.067233	0.058345
	0.030883	0.028563	0.035332	0.03376	0.034242	0.036542	0.029071	0.025324	0.03021	0.076639	0.076236	0.07555
	0.022852	0.013617	0.020464	0.032704	0.034367	0.035486	0.042023	0.032306	0.037458	0.120099	0.132625	0.135873
	0.042296	0.031679	0.045999	0.027154	0.03327	0.025889	0.036868	0.032132	0.035159	0.041092	0.045331	0.042377
	0.013252	0.017186	0.022134	0.083582	0.084927	0.075102	0.043208	0.024032	0.046506	0.022313	0.038457	0.026905
	0.059613	0.070841	0.062883	0.136945	0.141086	0.140191
分母
	0.186141
值
	0.123712	0.108724	0.145024	0.620733	0.559714	0.559779	0.552333	0.486926	0.526971	0.463234	0.506411	0.492927
	0.496268	0.487264	0.54912	0.800703	0.689379	0.908294	0.351786	0.35703	0.340612	0.353704	0.459017	0.41699
	0.246791	0.219	0.251696	0.280083	0.288566	0.292525	0.212441	0.131158	0.10218	0.301002	0.361193	0.313445
	0.165912	0.153448	0.189813	0.181368	0.183957	0.196313	0.156177	0.136047	0.162296	0.411725	0.40956	0.405874
	0.122767	0.0731541	0.109938	0.175694	0.184629	0.19064	0.225759	0.173556	0.201234	0.645203	0.712496	0.729945
	0.227225	0.170188	0.247119	0.145878	0.178735	0.139082	0.198065	0.172622	0.188883	0.220757	0.24353	0.22766
	0.0711932	0.0923277	0.11891	0.449024	0.45625	0.403468	0.232125	0.129106	0.249842	0.119871	0.206601	0.144541
	0.320257	0.380576	0.337824	0.735704	0.757951	0.753143
结果
	0.27959	0.245716	0.327755	1.40286	1.26495	1.2651	1.24827	1.10045	1.19095	1.04691	1.14449	1.11401
	1.12157	1.10122	1.24101	1.80959	1.558	2.05274	0.795037	0.806887	0.769783	0.799372	1.03738	0.942396
	0.557748	0.494941	0.568833	0.632987	0.652158	0.661107	0.480116	0.296418	0.230928	0.680266	0.816297	0.708385
	0.37496	0.346792	0.428977	0.409891	0.415743	0.443668	0.35296	0.307467	0.366789	0.930498	0.925605	0.917276
	0.277453	0.165328	0.24846	0.397069	0.41726	0.430847	0.510214	0.392237	0.454789	1.45816	1.61024	1.64968
	0.513529	0.384625	0.558488	0.329685	0.403941	0.314326	0.447626	0.390125	0.426876	0.498911	0.550378	0.514512
	0.160897	0.208661	0.268736	1.0148	1.03113	0.911837	0.524602	0.29178	0.564644	0.270909	0.466918	0.326662
	0.72378	0.860103	0.763482	1.66269	1.71297	1.7021
average
m	0.284354	c		1.31097	m		1.17989	m		1.1018	m
m	1.1546	m		1.80678	m		0.790569	m		0.926382	m
p	0.540507	p		0.648751	p		0.335821	p		0.734982	p
p	0.383576	p		0.4231	p		0.342405	p		0.92446	t
t	0.230414	t		0.415059	t		0.452414	t		1.57269	t
t	0.485547	t		0.349318	t		0.421542	c		0.521267	c
c	0.212764	c		0.985919	c		0.460342	c		0.35483	c
c	0.782455			1.69259
	Control	AS	PCSK9	Atorvastatin
	0.284354	1.31097	0.540507	0.92446
	0.421542	1.17989	0.648751	0.230414
	0.521267	1.1018	0.335821	0.415059
	0.212764	1.1546	0.734982	0.452414
	0.985919	1.80678	0.383576	1.57269
	0.460342	0.790569	0.4231	0.485547
	0.35483	0.926382	0.342405	0.349318
	0.463003	1.18157	0.48702	0.632843

## Sheet: TC
raw data				Plasma levels of TC
	0.727346	0.783099	0.825145	0.880593	0.808174	0.82045	0.934857	0.871656	0.895183	0.588462	0.527266	0.567374
	0.795595	0.81939	0.772011	1.06866	1.00769	0.982444	0.6212	0.645456	0.592553	0.686327	0.672791	0.641646
	0.515523	0.476666	0.473137	0.637105	0.654071	0.602723	0.500716	0.556758	0.725417	0.669565	0.628012	0.634941
	0.586559	0.615815	0.509755	0.500492	0.499298	0.554274	0.528132	0.507656	0.508896	0.397234	0.394475	0.408641
	0.52821	0.546856	0.479258	0.481829	0.438095	0.48189	0.572021	0.572831	0.468534	0.347492	0.365371	0.38244
	0.479819	0.439996	0.442946	0.427587	0.46525	0.480659	0.373783	0.3749	0.43191	0.506047	0.487235	0.538005
	0.399814	0.387525	0.322056	0.687283	0.719213	0.54337	0.376786	0.396144	0.391816	0.389945	0.392363	0.488908
	0.344107	0.370545	0.297973	0.358979	0.351647	0.388708	0.289152	0.2977	0.26133	0.0708104	0.0683977	0.0747391
									0.282727			0.0713157
分子
	0.65603	0.711783	0.753829	0.809277	0.736858	0.749134	0.863541	0.80034	0.823867	0.517146	0.45595	0.496058
	0.724279	0.748074	0.700695	0.997344	0.936374	0.911128	0.549884	0.57414	0.521237	0.615011	0.601475	0.57033
	0.444207	0.40535	0.401821	0.565789	0.582755	0.531407	0.4294	0.485442	0.654101	0.598249	0.556696	0.563625
	0.515243	0.544499	0.438439	0.429176	0.427982	0.482958	0.456816	0.43634	0.43758	0.325918	0.323159	0.337325
	0.456894	0.47554	0.407942	0.410513	0.366779	0.410574	0.500705	0.501515	0.397218	0.276176	0.294055	0.311124
	0.408503	0.36868	0.37163	0.356271	0.393934	0.409343	0.302467	0.303584	0.360594	0.434731	0.415919	0.466689
	0.328498	0.316209	0.25074	0.615967	0.647897	0.472054	0.30547	0.324828	0.3205	0.318629	0.321047	0.417592
	0.272791	0.299229	0.226657	0.287663	0.280331	0.317392
分母
	0.211412
值
	3.10309	3.36681	3.56569	3.82797	3.48542	3.54349	4.08464	3.7857	3.89698	2.44616	2.15669	2.34641
	3.42592	3.53847	3.31437	4.71755	4.42915	4.30974	2.60101	2.71575	2.46551	2.90907	2.84504	2.69772
	2.10115	1.91735	1.90066	2.67625	2.7565	2.51361	2.03111	2.2962	3.09397	2.82978	2.63323	2.66601
	2.43716	2.57554	2.07387	2.03005	2.0244	2.28445	2.16079	2.06394	2.0698	1.54163	1.52858	1.59559
	2.16116	2.24936	1.92961	1.94177	1.73491	1.94206	2.36839	2.37222	1.87889	1.30634	1.39091	1.47165
	1.93227	1.7439	1.75785	1.6852	1.86335	1.93624	1.4307	1.43599	1.70565	2.05633	1.96734	2.20749
	1.55383	1.4957	1.18603	2.91359	3.06462	2.23287	1.44491	1.53647	1.516	1.50715	1.51859	1.97526
	1.29033	1.41539	1.07211	1.36068	1.326	1.5013
结果
	16.043	17.4064	18.4346	19.7906	18.0196	18.3198	21.1176	19.5721	20.1474	12.6466	11.1501	12.1309
	17.712	18.2939	17.1353	24.3897	22.8987	22.2813	13.4472	14.0404	12.7467	15.0399	14.7089	13.9472
	10.8629	9.91271	9.8264	13.8362	14.2511	12.9954	10.5008	11.8713	15.9958	14.63	13.6138	13.7833
	12.6001	13.3155	10.7219	10.4954	10.4662	11.8106	11.1713	10.6706	10.7009	7.97022	7.90275	8.24918
	11.1732	11.6292	9.97609	10.039	8.96946	10.0405	12.2446	12.2644	9.71384	6.7538	7.19102	7.60844
	9.98981	9.01595	9.08809	8.71249	9.63353	10.0104	7.39674	7.42405	8.81821	10.6312	10.1712	11.4127
	8.03332	7.73279	6.13177	15.0633	15.8441	11.5439	7.47017	7.94357	7.83773	7.79197	7.8511	10.2121
	6.67102	7.31755	5.54283	7.03471	6.85541	7.76172
average
m	17.2947	m		18.71	m		20.279	m		11.9759	m
m	17.7137	m		23.1899	m		13.4114	m		14.5653	t
p	10.2007	t		13.6942	t		12.7893	t		14.009	t
p	12.2125	t		10.924	t		10.8476	p		8.04072	p
t	10.9262	p		9.68296	p		11.4076	p		7.18442	p
t	9.36462	p		9.45213	c		7.87967	c		10.7384	c
c	7.29929	c		14.1504	c		7.75049	c		8.61839	c
c	6.51047			7.21728
	Control	AS	PCSK9	Atorvastatin
	9.45213	17.2947	10.8476	14.5653
	7.87967	18.71	8.04072	10.2007
	10.7384	20.279	10.9262	13.6942
	7.29929	11.9759	9.68296	12.7893
	14.1504	17.7137	11.4076	14.009
	7.75049	23.1899	7.18442	12.2125
	8.61839	13.4114	9.36462	10.924

## Sheet: LDL-C
raw data				Plasma levels of LDL-C
A2
	0.179107	0.198724	0.218233	0.49037	0.485224	0.484505	0.498288	0.478288	0.586067	0.295917	0.344423	0.348182
	0.507571	0.467252	0.477823	0.695544	0.581706	0.734928	0.480905	0.447692	0.454078	0.427216	0.444764	0.441945
	0.264584	0.278708	0.238953	0.746003	0.621056	0.413657	0.577001	0.553779	0.512573	0.481487	0.660626	0.463248
	0.716517	0.670901	0.520574	0.466242	0.470024	0.470054	0.629499	0.622238	0.554082	0.501945	0.658092	0.443216
	0.382973	0.347627	0.442428	0.41259	0.407883	0.422804	0.406457	0.638005	0.32175	0.316834	0.413428	0.378746
	0.486236	1.06339	0.431747	0.281369	0.334387	0.466502	0.617953	0.493508	0.525379	0.593187	0.740871	0.675963
	0.243251	0.997346	0.326135	0.567837	0.577229	0.565354	0.303502	0.302186	0.29726	0.600129	0.610142	0.478477
	0.137754	0.772538	0.117335	0.143401	0.194014	0.261581	0.164632	0.157089	0.132842	0.123488	0.593948	0.258544
A1										0.406457	0.638005	0.32175
	0.0878948	0.0831866	0.0888008	0.213738	0.229529	0.229404	0.199107	0.209208	0.210459	0.1926	0.209123	0.202922
	0.270682	0.27316	0.2695	0.415412	0.389022	0.405728	0.20934	0.200798	0.217268	0.24274	0.276444	0.2659
	0.136394	0.143535	0.128053	0.162712	0.190765	0.157496	0.119109	0.109508	0.12376	0.178194	0.181123	0.171002
	0.163922	0.140373	0.138539	0.13002	0.140843	0.141793	0.126512	0.116953	0.122884	0.131222	0.117028	0.126695
	0.132225	0.121473	0.118867	0.110775	0.11487	0.120573	0.0871356	0.0913705	0.0928785	0.0970261	0.09513	0.0918262
	0.108941	0.0965397	0.0967077	0.0745729	0.0866092	0.0768671	0.0832994	0.0820481	0.0846581	0.117901	0.120644	0.122307
	0.0838466	0.0838212	0.0773774	0.243522	0.241468	0.247964	0.133386	0.138592	0.141111	0.108871	0.113398	0.126845
	0.0931792	0.0923827	0.0789891	0.0942336	0.0913549	0.0960914	0.0775023	0.0747199	0.0771272	0.0594881	0.0608659	0.0658046
Δ 值
	0.0912122	0.115537	0.129432	0.276632	0.255695	0.255101	0.299181	0.26908	0.375608	0.103317	0.1353	0.14526
	0.236889	0.194092	0.208323	0.280132	0.192684	0.3292	0.271565	0.246894	0.23681	0.184476	0.16832	0.176045
	0.12819	0.135173	0.1109	0.583291	0.430291	0.256161	0.457892	0.444271	0.388813	0.303293	0.479503	0.292246
	0.552595	0.530528	0.382035	0.336222	0.329181	0.328261	0.502987	0.505285	0.431198	0.370723	0.541064	0.316521
	0.250748	0.226154	0.323561	0.301815	0.293013	0.302231	0.319321	0.546635	0.228872	0.219808	0.318298	0.28692
	0.377295	0.96685	0.335039	0.206796	0.247778	0.389635	0.534654	0.41146	0.440721	0.475286	0.620227	0.553656
	0.159404	0.913525	0.248758	0.324315	0.335761	0.31739	0.170116	0.163594	0.156149	0.491258	0.496744	0.351632
	0.0445748	0.680155	0.0383459	0.0491674	0.102659	0.16549	0.0871297	0.0823691	0.0557148	0.0639999	0.533082	0.192739
									0.0750712		0.533082
分子
	0.016141	0.0404662	0.054361	0.201561	0.180624	0.18003	0.22411	0.194009	0.300537	0.0282458	0.0602288	0.0701888
	0.161818	0.119021	0.133252	0.205061	0.117613	0.254129	0.196494	0.171823	0.161739	0.109405	0.0932488	0.100974
	0.0531188	0.0601018	0.0358288	0.50822	0.35522	0.18109	0.382821	0.3692	0.313742	0.228222	0.404432	0.217175
	0.477524	0.455457	0.306964	0.261151	0.25411	0.25319	0.427916	0.430214	0.356127	0.295652	0.465993	0.24145
	0.175677	0.151083	0.24849	0.226744	0.217942	0.22716	0.24425	0.471563	0.1538	0.144737	0.243227	0.211849
	0.302224	0.891779	0.259968	0.131725	0.172707	0.314564	0.459582	0.336389	0.36565	0.400215	0.545156	0.478585
	0.0843332	0.838454	0.173686	0.249244	0.26069	0.242319	0.0950448	0.0885228	0.0810778	0.416187	0.421673	0.276561
	-0.0304964	0.605084	-0.0367253	-0.0259038	0.0275879	0.0904184			分母	0.458011
结
	0.0352415	0.088352	0.118689	0.440079	0.394366	0.393069	0.489311	0.42359	0.656178	0.0616706	0.131501	0.153247
	0.353306	0.259865	0.290936	0.44772	0.25679	0.554853	0.429016	0.37515	0.353133	0.238869	0.203595	0.220462
	0.115977	0.131224	0.078227	1.10962	0.775571	0.395383	0.835833	0.806094	0.685009	0.498289	0.883018	0.47417
	1.0426	0.994423	0.670211	0.570185	0.554812	0.552803	0.934292	0.939309	0.777551	0.645513	1.01743	0.52717
	0.383565	0.329867	0.542541	0.495062	0.475844	0.49597	0.533285	1.02959	0.335801	0.316011	0.53105	0.462541
	0.659862	1.94707	0.567602	0.287602	0.37708	0.686804	1.00343	0.734456	0.798343	0.873811	1.19027	1.04492
	0.184129	1.83064	0.379219	0.544187	0.569178	0.529068	0.207516	0.193277	0.177022	0.908683	0.920661	0.60383
	-0.0665844	1.32111	-0.0801843	-0.0565572	0.0602342	0.197415
果
	0.151539	0.379914	0.510364	1.89234	1.69577	1.6902	2.10404	1.82144	2.82157	0.265184	0.565453	0.658962
	1.51921	1.11742	1.25102	1.9252	1.1042	2.38587	1.84477	1.61315	1.51847	1.02714	0.875459	0.947985
	0.498702	0.564261	0.336376	4.77138	3.33495	1.70015	3.59408	3.4662	2.94554	2.14264	3.79698	2.03893
	4.4832	4.27602	2.88191	2.45179	2.38569	2.37705	4.01745	4.03903	3.34347	2.7757	4.37494	2.26683
	1.64933	1.41843	2.33293	2.12877	2.04613	2.13267	2.29312	4.42724	1.44394	1.35885	2.28352	1.98892
	2.8374	8.3724	2.44069	1.23669	1.62144	2.95326	4.31475	3.15816	3.43287	3.75739	5.11815	4.49316
	0.791756	7.87176	1.63064	2.34001	2.44747	2.27499	0.892321	0.831089	0.761193	3.90734	3.95884	2.59647
	-0.286313	5.68079	-0.344793	-0.243196	0.259007	0.848886
结果
	0.151539	0.379914	0.510364	1.89234	1.69577	1.6902	2.10404	1.82144	2.82157	0.265184	0.565453	0.658962
	1.51921	1.11742	1.25102	1.9252	1.1042	2.38587	1.84477	1.61315	1.51847	1.02714	0.875459	0.947985
	0.498702	0.564261	0.336376	4.77138	3.33495	1.70015	3.59408	3.4662	2.94554	2.14264	3.79698	2.03893
	4.4832	4.27602	2.88191	2.45179	2.38569	2.37705	4.01745	4.03903	3.34347	2.7757	4.37494	2.26683
	1.64933	1.41843	2.33293	2.12877	2.04613	2.13267	2.29312	4.42724	1.44394	1.35885	2.28352	1.98892
	2.8374	8.3724	2.44069	1.23669	1.62144	2.95326	4.31475	3.15816	3.43287	3.75739	5.11815	4.49316
	0.791756	7.87176	1.63064	2.34001	2.44747	2.27499	0.892321	0.831089	0.761193	3.90734	3.95884	2.59647
	-0.286313	5.68079	-0.344793	-0.243196	0.259007	0.848886
矫正
		0.379914	0.510364	1.89234	1.69577	1.6902	2.10404	1.82144	2.82157	0.265184	0.565453	0.658962
	1.51921	1.11742	1.25102	1.9252	1.1042	2.38587	1.84477	1.61315	1.51847	1.02714	0.875459	0.947985
	0.498702	0.564261	0.336376	4.77138	3.33495		3.59408	3.4662	2.94554	2.14264		2.03893
	4.4832	4.27602		2.45179	2.38569	2.37705	4.01745	4.03903	3.34347	2.7757		2.26683
	1.64933	1.41843	2.33293	2.12877	2.04613	2.13267	2.29312		1.44394	1.35885	2.28352	1.98892
	2.8374		2.44069	1.23669	1.62144		4.31475	3.15816	3.43287	3.75739	5.11815	4.49316
	0.791756		1.63064	2.34001	2.44747	2.27499	0.892321	0.831089	0.761193	3.90734	3.95884	2.59647
average
	0.445139	c		1.75944	c		2.24901	c		0.496533	c
	1.29589	c		1.80509	c		1.65879	c		0.950194	p
	0.466446	p		4.05317	m		3.33528	m		2.09079	m
	4.37961	m		2.40485	m		3.79998	m		2.52127	m
	1.80023	p		2.10252	p		1.86853	p		1.8771	p
	2.63905	p		1.42907	t		3.63526	t		4.45623	t
	1.2112	t		2.35415	t		0.828201	t		3.48755	t
	Control	AS	PCSK9	Atorvastatin
	0.445139	4.37961	0.950194	1.2112
	1.29589	4.05317	0.466446	1.42907
	1.75944	2.40485	1.80023	2.35415
	1.80509	3.33528	2.10252	3.63526
	2.24901	3.79998	1.86853	0.828201
	1.65879	2.09079	1.8771	4.45623
	0.496533	2.52127	2.63905	3.48755
	1.38713	3.22642	1.67201	2.48595
