# Supplementary material for: PCSK9i promoting the transformation of AS plaques into a stable plaque by targeting the miR-186-5p/Wipf2 and miR-375-3p/Pdk1/Yap1 in ApoE−/− mice
Source: Front Med (Lausanne). 2024 Feb 26;11:1284199. doi: 10.3389/fmed.2024.1284199 (PMC11002805; doi:10.3389/fmed.2024.1284199)
Supplement: Supplementary file 4 [file Table_4.XLSX]

## Sheet: PCR ARRAY raw data
raw data		PCR ARRAY
Sample	Target	Cq	内参	fold					Sample	Target	Cq	内参
C1	mmu-let-7b-5p	19.06	21.1957	4.39454					C1	m-SNORD47	20.1885	21.1957
C1	mmu-let-7d	22.1308	21.1957	0.523016					C1	m-SNORD68	20.363
C1	mmu-let-7g	23.192	21.1957	0.250642					C1	m-SNORD72	22.1878
C1	mmu-miR-103-3p	25.4002	21.1957	0.0542397					C1	U6	22.0437
C1	mmu-miR-106	28.1026	21.1957	0.00833347					C22	m-SNORD47	25.4332	26.615
C1	mmu-miR-10a-3p	32.1255	21.1957	0.000512656					C22	m-SNORD68	25.8366
C1	mmu-miR-10a-5p	26.1246	21.1957	0.0328295					C22	m-SNORD72	27.4169
C1	mmu-miR-10b	26.51	21.1957	0.0251325					C22	U6	27.7734
C1	mmu-miR-122-5p	26.0346	21.1957	0.0349423					C23	m-SNORD47	21.054	22.4403
C1	mmu-miR-124-3p	26.6035	21.1957	0.0235551					C23	m-SNORD68	21.7982
C1	mmu-miR-124-5p	33.5059	21.1957	0.000196908					C23	m-SNORD72	22.7174
C1	mmu-miR-125a-5p	23.1184	21.1957	0.263769					C23	U6	24.1915
C1	mmu-miR-126-3p	24.1169	21.1957	0.132017					M1	m-SNORD47	27.8352	27.9485
C1	mmu-miR-126-5p	24.4535	21.1957	0.104546					M1	m-SNORD68	26.8713
C1	mmu-miR-130b-5p	32.9967	21.1957	0.000280253					M1	m-SNORD72	29.9142
C1	mmu-miR-134	30.2574	21.1957	0.00187138					M1	U6	27.1733
C1	mmu-miR-135a	33.0521	21.1957	0.000269704					m2	m-SNORD47	27.452	28.4704
C1	mmu-miR-135b	34.0085	21.1957	0.000138984					m2	m-SNORD68	27.5661
C1	mmu-miR-137	23.1122	21.1957	0.264908					m2	m-SNORD72	28.6287
C1	mmu-miR-139-5P	26.5678	21.1957	0.0241463					m2	U6	30.235
C1	mmu-miR-1-3p	30.6204	21.1957	0.0014551					m3	m-SNORD47	27.7226	27.5005
C1	mmu-miR-141-5p	32.5477	21.1957	0.000382576					m3	m-SNORD68	27.3903
C1	mmu-miR-143	21.5058	21.1957	0.806575					m3	m-SNORD72	28.1589
C1	mmu-miR-144-3p	36.4702	21.1957	2.52298e-05					m3	U6	26.7303
C1	mmu-miR-145-5p	20.5476	21.1957	1.56712					P8	m-SNORD47	24.2315	24.6707
C1	mmu-miR-146a-3p	36.0673	21.1957	3.33599e-05					P8	m-SNORD68	23.8029
C1	mmu-miR-146a-5p	27.0317	21.1957	0.017507					P8	m-SNORD72	25.5863
C1	mmu-miR-146b-5p	29.0949	21.1957	0.004189					P8	U6	25.0623
C1	mmu-miR-148a	26.4796	21.1957	0.0256686					P822	m-SNORD47	15.6259	15.6296
C1	mmu-miR-150-5p	24.062	21.1957	0.13714					P822	m-SNORD68	15.2448
C1	mmu-miR-155-3p	35.8514	21.1957	3.87447e-05					P822	m-SNORD72	16.6466
C1	mmu-miR-155-5p	27.8206	21.1957	0.0101327					P822	U6	15.0009
C1	mmu-miR-17-3p	30.1309	21.1957	0.0020429					P83	m-SNORD47	20.1732	20.1264
C1	mmu-miR-181a	25.8913	21.1957	0.0385926					P83	m-SNORD68	18.6905
C1	mmu-miR-181b-3p	33.1379	21.1957	0.000254131					P83	m-SNORD72	21.1861
C1	mmu-miR-181b-5p	27.37	21.1957	0.013847					P83	U6	20.4558
C1	mmu-miR-183-5p	30.89	21.1957	0.0012071					T8	m-SNORD47	24.2984	24.2968
C1	mmu-miR-185-3P	32.0339	21.1957	0.000546252					T8	m-SNORD68	23.8776
C1	mmu-miR-186-5p	29.7314	21.1957	0.00269468					T8	m-SNORD72	26.0873
C1	mmu-miR-193b-3p	24.1356	21.1957	0.130316					T8	U6	22.9241
C1	mmu-miR-195-3p	28.0836	21.1957	0.00844382					T822	m-SNORD47	22.5709	22.944
C1	mmu-miR-19b-3p	29.4229	21.1957	0.00333708					T822	m-SNORD68	21.0558
C1	mmu-miR-200b-3p	30.3596	21.1957	0.00174346					T822	m-SNORD72	24.3017
C1	mmu-miR-210	28.9166	21.1957	0.00474002					T822	U6	23.8476
C1	mmu-miR-210-3p	29.2591	21.1957	0.00373838					T83	m-SNORD47	22.4723	22.9683
C1	mmu-miR-21-3p	31.5508	21.1957	0.000763485					T83	m-SNORD68	22.5816
C1	mmu-miR-214-3p	25.9633	21.1957	0.0367117					T83	m-SNORD72	23.3429
C1	mmu-miR-21-5p	23.8079	21.1957	0.163556					T83	U6	23.4765
C1	mmu-miR-216a	30.9246	21.1957	0.00117848
C1	mmu-miR-217	34.1105	21.1957	0.000129502
C1	mmu-miR-22	24.6595	21.1957	0.0906392
C1	mmu-miR-221-3p	28.4753	21.1957	0.00643616
C1	mmu-miR-222	28.3268	21.1957	0.00713397
C1	mmu-miR-223-3p	27.3891	21.1957	0.0136653
C1	mmu-miR-224-5p	27.4701	21.1957	0.0129194
C1	mmu-miR-23a	21.4574	21.1957	0.834133
C1	mmu-miR-26a-5p	22.7461	21.1957	0.341424
C1	mmu-miR-27b	22.9128	21.1957	0.304167
C1	mmu-miR-29a-3p	23.2372	21.1957	0.242921
C1	mmu-miR-301b	31.8717	21.1957	0.000611244
C1	mmu-miR-30c	23.0274	21.1957	0.28094
C1	mmu-miR-31	28.7596	21.1957	0.00528486
C1	mmu-miR-322-5p	27.235	21.1957	0.0152057
C1	mmu-miR-329-3p	29.3832	21.1957	0.00343035
C1	mmu-miR-33-3p	34.1001	21.1957	0.000130437
C1	mmu-miR-33-5p	31.1963	21.1957	0.000976182
C1	mmu-miR-342-3p	26.3158	21.1957	0.0287555
C1	mmu-miR-342-5p	30.7752	21.1957	0.00130706
C1	mmu-miR-34a	28.1336	21.1957	0.00815656
C1	mmu-miR-374	27.8134	21.1957	0.0101833
C1	mmu-miR-375-3p	29.2858	21.1957	0.00366977
C1	mmu-miR-379-5p	28.462	21.1957	0.00649583
C1	mmu-miR-382-5p	27.2445	21.1957	0.0151058
C1	mmu-miR-383	30.1185	21.1957	0.0020606
C1	mmu-miR-384-5p	30.7889	21.1957	0.00129472
C1	mmu-miR-410	28.8735	21.1957	0.00488394
C1	mmu-miR-411-5p	29.109	21.1957	0.00414827
C1	mmu-miR-434-3p	27.3459	21.1957	0.0140808
C1	mmu-miR-451a	23.8044	21.1957	0.163946
C1	mmu-miR-488	32.8932	21.1957	0.0003011
C1	mmu-miR-494-3p	20.6566	21.1957	1.45308
C1	mmu-miR-497	26.7633	21.1957	0.0210857
C1	mmu-miR-499	34.1196	21.1957	0.000128682
C1	mmu-miR-672-5p	30.4023	21.1957	0.00169254
C1	mmu-miR-674-3p	29.2234	21.1957	0.00383203
C1	mmu-miR-675-3p	33.9747	21.1957	0.000142279
C1	mmu-miR-7001-5p	31.7746	21.1957	0.000653814
C1	mmu-miR-92a-3p	23.8934	21.1957	0.154145
C1	mmu-miR-99a	25.415	21.1957	0.053686
C1	mmu-miRNA-130a	27.7996	21.1957	0.010281
C1	m-SNORD47	20.1885	21.1957	2.01002
C1	m-SNORD68	20.363	21.1957	1.78108
C1	m-SNORD72	22.1878	21.1957	0.502766
C1	U6	22.0437	21.1957	0.555585
C22	mmu-let-7b-5p	24.2643	26.615	5.1007
C22	mmu-let-7d	26.9564	26.615	0.7893
C22	mmu-let-7g	26.7247	26.615	0.926766
C22	mmu-miR-103-3p	29.208	26.615	0.165744
C22	mmu-miR-106	27.418	26.615	0.573159
C22	mmu-miR-10a-3p	37.1769	26.615	0.000661543
C22	mmu-miR-10a-5p	28.6747	26.615	0.239862
C22	mmu-miR-10b	29.0619	26.615	0.183405
C22	mmu-miR-122-5p	29.8288	26.615	0.107781
C22	mmu-miR-124-3p	30.0912	26.615	0.0898573
C22	mmu-miR-124-5p	35.5751	26.615	0.00200794
C22	mmu-miR-125a-5p	27.9923	26.615	0.38493
C22	mmu-miR-126-3p	27.1218	26.615	0.703804
C22	mmu-miR-126-5p	27.622	26.615	0.497586
C22	mmu-miR-130b-5p	35.9055	26.615	0.0015969
C22	mmu-miR-134	33.6115	26.615	0.0078315
C22	mmu-miR-135a	35.982	26.615	0.0015145
C22	mmu-miR-135b	34.1595	26.615	0.00535667
C22	mmu-miR-137	22.1726	26.615	21.7415
C22	mmu-miR-139-5P	31.1104	26.615	0.0443348
C22	mmu-miR-1-3p	31.7124	26.615	0.0292103
C22	mmu-miR-141-5p	33.5665	26.615	0.00807971
C22	mmu-miR-143	25.3307	26.615	2.43565
C22	mmu-miR-144-3p	34.7177	26.615	0.00363785
C22	mmu-miR-145-5p	25.5741	26.615	2.05753
C22	mmu-miR-146a-3p	36.2986	26.615	0.00121603
C22	mmu-miR-146a-5p	30.5302	26.615	0.0662854
C22	mmu-miR-146b-5p	32.6808	26.615	0.0149284
C22	mmu-miR-148a	30.1163	26.615	0.0883123
C22	mmu-miR-150-5p	28.1435	26.615	0.346636
C22	mmu-miR-155-3p	36.931	26.615	0.000784496
C22	mmu-miR-155-5p	31.6097	26.615	0.0313653
C22	mmu-miR-17-3p	29.7354	26.615	0.114994
C22	mmu-miR-181a	30.5192	26.615	0.0667909
C22	mmu-miR-181b-3p	35.0462	26.615	0.00289718
C22	mmu-miR-181b-5p	32.2385	26.615	0.0202846
C22	mmu-miR-183-5p	35.1984	26.615	0.00260699
C22	mmu-miR-185-3P	37.7972	26.615	0.000430356
C22	mmu-miR-186-5p	33.1207	26.615	0.0110053
C22	mmu-miR-193b-3p	30.348	26.615	0.075206
C22	mmu-miR-195-3p	29.6715	26.615	0.120196
C22	mmu-miR-19b-3p	31.9511	26.615	0.0247556
C22	mmu-miR-200b-3p	32.2477	26.615	0.0201555
C22	mmu-miR-210	33.2496	26.615	0.0100642
C22	mmu-miR-210-3p	33.0289	26.615	0.0117281
C22	mmu-miR-21-3p	34.6024	26.615	0.00394045
C22	mmu-miR-214-3p	30.8925	26.615	0.0515641
C22	mmu-miR-21-5p	26.3227	26.615	1.22456
C22	mmu-miR-216a	31.7176	26.615	0.0291048
C22	mmu-miR-217	36.728	26.615	0.000902973
C22	mmu-miR-22	28.9496	26.615	0.198253
C22	mmu-miR-221-3p	32.0985	26.615	0.0223519
C22	mmu-miR-222	31.9679	26.615	0.0244688
C22	mmu-miR-223-3p	30.1607	26.615	0.0856328
C22	mmu-miR-224-5p	30.1617	26.615	0.0855754
C22	mmu-miR-23a	25.4982	26.615	2.16874
C22	mmu-miR-26a-5p	26.5824	26.615	1.02286
C22	mmu-miR-27b	27.2242	26.615	0.655571
C22	mmu-miR-29a-3p	27.2275	26.615	0.654083
C22	mmu-miR-301b	33.618	26.615	0.0077964
C22	mmu-miR-30c	27.0317	26.615	0.749129
C22	mmu-miR-31	32.7086	26.615	0.0146439
C22	mmu-miR-322-5p	29.8411	26.615	0.106868
C22	mmu-miR-329-3p	33.674	26.615	0.00749969
C22	mmu-miR-33-3p	33.0743	26.615	0.0113651
C22	mmu-miR-33-5p	30.9382	26.615	0.0499562
C22	mmu-miR-342-3p	29.1214	26.615	0.176
C22	mmu-miR-342-5p	34.8996	26.615	0.00320701
C22	mmu-miR-34a	32.7693	26.615	0.0140406
C22	mmu-miR-374	31.0482	26.615	0.0462883
C22	mmu-miR-375-3p	34.0526	26.615	0.00576855
C22	mmu-miR-379-5p	31.6801	26.615	0.0298717
C22	mmu-miR-382-5p	29.6423	26.615	0.122658
C22	mmu-miR-383	31.9462	26.615	0.0248399
C22	mmu-miR-384-5p	32.7159	26.615	0.0145695
C22	mmu-miR-410	32.4849	26.615	0.0171
C22	mmu-miR-411-5p	28.8351	26.615	0.214634
C22	mmu-miR-434-3p	32.8204	26.615	0.0135515
C22	mmu-miR-451a	27.5454	26.615	0.524731
C22	mmu-miR-488	36.0119	26.615	0.00148339
C22	mmu-miR-494-3p	27.9139	26.615	0.406434
C22	mmu-miR-497	30.8293	26.615	0.0538749
C22	mmu-miR-499	34.7359	26.615	0.00359237
C22	mmu-miR-672-5p	34.3103	26.615	0.00482489
C22	mmu-miR-674-3p	33.0622	26.615	0.0114609
C22	mmu-miR-675-3p	34.5961	26.615	0.00395787
C22	mmu-miR-7001-5p	34.0836	26.615	0.0056459
C22	mmu-miR-92a-3p	29.3098	26.615	0.154449
C22	mmu-miR-99a	28.6675	26.615	0.241068
C22	mmu-miRNA-130a	31.5917	26.615	0.0317595
C22	m-SNORD47	25.4332	26.615	2.26868
C22	m-SNORD68	25.8366	26.615	1.7152
C22	m-SNORD72	27.4169	26.615	0.573597
C22	U6	27.7734	26.615	0.448027
C23	mmu-let-7b-5p	21.2196	22.4403	2.33063
C23	mmu-let-7d	23.7766	22.4403	0.396024
C23	mmu-let-7g	24.973	22.4403	0.172815
C23	mmu-miR-103-3p	26.7938	22.4403	0.0489162
C23	mmu-miR-106	26.7077	22.4403	0.0519247
C23	mmu-miR-10a-3p	33.933	22.4403	0.000347016
C23	mmu-miR-10a-5p	26.5615	22.4403	0.0574637
C23	mmu-miR-10b	26.9556	22.4403	0.0437275
C23	mmu-miR-122-5p	26.5896	22.4403	0.056356
C23	mmu-miR-124-3p	24.1167	22.4403	0.312861
C23	mmu-miR-124-5p	32.0554	22.4403	0.00127514
C23	mmu-miR-125a-5p	24.2455	22.4403	0.286147
C23	mmu-miR-126-3p	24.4175	22.4403	0.253973
C23	mmu-miR-126-5p	25.8596	22.4403	0.0934744
C23	mmu-miR-130b-5p	32.4319	22.4403	0.000982231
C23	mmu-miR-134	29.0642	22.4403	0.0101392
C23	mmu-miR-135a	32.3684	22.4403	0.00102645
C23	mmu-miR-135b	32.3282	22.4403	0.00105547
C23	mmu-miR-137	22.0514	22.4403	1.30934
C23	mmu-miR-139-5P	27.1857	22.4403	0.0372814
C23	mmu-miR-1-3p	29.0368	22.4403	0.0103339
C23	mmu-miR-141-5p	31.1973	22.4403	0.00231148
C23	mmu-miR-143	23.4028	22.4403	0.513155
C23	mmu-miR-144-3p	33.1991	22.4403	0.000577135
C23	mmu-miR-145-5p	22.3612	22.4403	1.05633
C23	mmu-miR-146a-3p	33.5471	22.4403	0.000453443
C23	mmu-miR-146a-5p	27.8852	22.4403	0.0229576
C23	mmu-miR-146b-5p	30.2127	22.4403	0.00457389
C23	mmu-miR-148a	27.6195	22.4403	0.0275997
C23	mmu-miR-150-5p	25.0405	22.4403	0.164911
C23	mmu-miR-155-3p	34.9008	22.4403	0.000177428
C23	mmu-miR-155-5p	28.1752	22.4403	0.0187764
C23	mmu-miR-17-3p	27.4541	22.4403	0.0309519
C23	mmu-miR-181a	27.0046	22.4403	0.0422681
C23	mmu-miR-181b-3p	31.5277	22.4403	0.00183835
C23	mmu-miR-181b-5p	28.5007	22.4403	0.0149842
C23	mmu-miR-183-5p	31.5548	22.4403	0.00180404
C23	mmu-miR-185-3P	31.5993	22.4403	0.00174929
C23	mmu-miR-186-5p	30.53	22.4403	0.00367067
C23	mmu-miR-193b-3p	25.5346	22.4403	0.11709
C23	mmu-miR-195-3p	25.0745	22.4403	0.161074
C23	mmu-miR-19b-3p	29.0025	22.4403	0.0105821
C23	mmu-miR-200b-3p	29.592	22.4403	0.00703281
C23	mmu-miR-210	28.5338	22.4403	0.0146445
C23	mmu-miR-210-3p	28.8401	22.4403	0.0118433
C23	mmu-miR-21-3p	29.1815	22.4403	0.00934739
C23	mmu-miR-214-3p	26.5636	22.4403	0.0573779
C23	mmu-miR-21-5p	24.7775	22.4403	0.197897
C23	mmu-miR-216a	28.209	22.4403	0.0183414
C23	mmu-miR-217	32.3229	22.4403	0.00105933
C23	mmu-miR-22	25.6497	22.4403	0.108114
C23	mmu-miR-221-3p	27.9238	22.4403	0.0223506
C23	mmu-miR-222	27.0789	22.4403	0.0401453
C23	mmu-miR-223-3p	27.8081	22.4403	0.0242174
C23	mmu-miR-224-5p	27.1878	22.4403	0.0372271
C23	mmu-miR-23a	22.3799	22.4403	1.04277
C23	mmu-miR-26a-5p	23.8977	22.4403	0.364149
C23	mmu-miR-27b	23.8141	22.4403	0.385882
C23	mmu-miR-29a-3p	24.4045	22.4403	0.256273
C23	mmu-miR-301b	31.4222	22.4403	0.00197775
C23	mmu-miR-30c	24.6012	22.4403	0.223615
C23	mmu-miR-31	28.4809	22.4403	0.0151912
C23	mmu-miR-322-5p	27.7912	22.4403	0.024502
C23	mmu-miR-329-3p	30.1742	22.4403	0.00469745
C23	mmu-miR-33-3p	31.2169	22.4403	0.00228025
C23	mmu-miR-33-5p	29.9802	22.4403	0.00537361
C23	mmu-miR-342-3p	27.0661	22.4403	0.0405039
C23	mmu-miR-342-5p	30.4158	22.4403	0.0039731
C23	mmu-miR-34a	28.4297	22.4403	0.0157398
C23	mmu-miR-374	28.7312	22.4403	0.0127714
C23	mmu-miR-375-3p	29.9851	22.4403	0.00535546
C23	mmu-miR-379-5p	29.6476	22.4403	0.0067669
C23	mmu-miR-382-5p	28.1005	22.4403	0.0197742
C23	mmu-miR-383	26.7075	22.4403	0.0519335
C23	mmu-miR-384-5p	31.5113	22.4403	0.00185931
C23	mmu-miR-410	28.8089	22.4403	0.0121021
C23	mmu-miR-411-5p	28.4069	22.4403	0.015991
C23	mmu-miR-434-3p	28.5537	22.4403	0.0144432
C23	mmu-miR-451a	25.2897	22.4403	0.138753
C23	mmu-miR-488	29.3993	22.4403	0.00803751
C23	mmu-miR-494-3p	22.1267	22.4403	1.24279
C23	mmu-miR-497	27.4308	22.4403	0.0314551
C23	mmu-miR-499	32.0502	22.4403	0.00127975
C23	mmu-miR-672-5p	29.5938	22.4403	0.00702376
C23	mmu-miR-674-3p	30.2391	22.4403	0.00449064
C23	mmu-miR-675-3p	31.2715	22.4403	0.00219546
C23	mmu-miR-7001-5p	28.0128	22.4403	0.021014
C23	mmu-miR-92a-3p	24.9677	22.4403	0.173447
C23	mmu-miR-99a	25.0013	22.4403	0.169451
C23	mmu-miRNA-130a	28.7635	22.4403	0.0124892
C23	m-SNORD47	21.054	22.4403	2.61405
C23	m-SNORD68	21.7982	22.4403	1.56054
C23	m-SNORD72	22.7174	22.4403	0.825229
C23	U6	24.1915	22.4403	0.297055
M1	mmu-let-7b-5p	25.4553	27.9485	5.63018
M1	mmu-let-7d	27.6251	27.9485	1.25129
M1	mmu-let-7g	28.8537	27.9485	0.53396
M1	mmu-miR-103-3p	29.8907	27.9485	0.260231
M1	mmu-miR-106	28.9977	27.9485	0.483241
M1	mmu-miR-10a-3p	Undetermined	27.9485	#VALUE!
M1	mmu-miR-10a-5p	30.7499	27.9485	0.143451
M1	mmu-miR-10b	31.3731	27.9485	0.0931346
M1	mmu-miR-122-5p	30.0332	27.9485	0.235743
M1	mmu-miR-124-3p	26.8531	27.9485	2.13668
M1	mmu-miR-124-5p	34.5295	27.9485	0.0104456
M1	mmu-miR-125a-5p	28.4828	27.9485	0.6905
M1	mmu-miR-126-3p	27.5149	27.9485	1.35062
M1	mmu-miR-126-5p	28.844	27.9485	0.537583
M1	mmu-miR-130b-5p	33.7111	27.9485	0.0184206
M1	mmu-miR-134	33.7626	27.9485	0.0177735
M1	mmu-miR-135a	34.4118	27.9485	0.0113335
M1	mmu-miR-135b	35.0815	27.9485	0.00712479
M1	mmu-miR-137	23.7879	27.9485	17.8849
M1	mmu-miR-139-5P	31.2003	27.9485	0.10498
M1	mmu-miR-1-3p	35.7342	27.9485	0.00453171
M1	mmu-miR-141-5p	33.2089	27.9485	0.0260901
M1	mmu-miR-143	26.5947	27.9485	2.55592
M1	mmu-miR-144-3p	37.7866	27.9485	0.00109257
M1	mmu-miR-145-5p	26.3814	27.9485	2.96311
M1	mmu-miR-146a-3p	Undetermined	27.9485	#VALUE!
M1	mmu-miR-146a-5p	30.8992	27.9485	0.129347
M1	mmu-miR-146b-5p	32.7186	27.9485	0.0366498
M1	mmu-miR-148a	31.0509	27.9485	0.116438
M1	mmu-miR-150-5p	30.0718	27.9485	0.229517
M1	mmu-miR-155-3p	Undetermined	27.9485	#VALUE!
M1	mmu-miR-155-5p	34.0483	27.9485	0.0145813
M1	mmu-miR-17-3p	30.1245	27.9485	0.221298
M1	mmu-miR-181a	30.6538	27.9485	0.153326
M1	mmu-miR-181b-3p	33.363	27.9485	0.0234467
M1	mmu-miR-181b-5p	32.4626	27.9485	0.0437644
M1	mmu-miR-183-5p	34.278	27.9485	0.012435
M1	mmu-miR-185-3P	35.2207	27.9485	0.00646924
M1	mmu-miR-186-5p	32.4598	27.9485	0.0438506
M1	mmu-miR-193b-3p	30.924	27.9485	0.127141
M1	mmu-miR-195-3p	28.1897	27.9485	0.846031
M1	mmu-miR-19b-3p	30.5205	27.9485	0.168178
M1	mmu-miR-200b-3p	32.6749	27.9485	0.0377755
M1	mmu-miR-210	32.5937	27.9485	0.0399627
M1	mmu-miR-210-3p	32.3543	27.9485	0.0471782
M1	mmu-miR-21-3p	34.0705	27.9485	0.0143582
M1	mmu-miR-214-3p	30.0869	27.9485	0.227128
M1	mmu-miR-21-5p	26.1125	27.9485	3.57027
M1	mmu-miR-216a	31.0851	27.9485	0.113712
M1	mmu-miR-217	35.0291	27.9485	0.00738805
M1	mmu-miR-22	28.8375	27.9485	0.54001
M1	mmu-miR-221-3p	31.0067	27.9485	0.120059
M1	mmu-miR-222	31.0287	27.9485	0.118242
M1	mmu-miR-223-3p	29.8739	27.9485	0.263265
M1	mmu-miR-224-5p	28.7737	27.9485	0.564424
M1	mmu-miR-23a	26.4758	27.9485	2.77554
M1	mmu-miR-26a-5p	27.5477	27.9485	1.32023
M1	mmu-miR-27b	27.4815	27.9485	1.38221
M1	mmu-miR-29a-3p	27.3036	27.9485	1.56366
M1	mmu-miR-301b	32.8836	27.9485	0.0326878
M1	mmu-miR-30c	28.2499	27.9485	0.811451
M1	mmu-miR-31	33.21	27.9485	0.0260697
M1	mmu-miR-322-5p	31.2666	27.9485	0.100266
M1	mmu-miR-329-3p	34.0741	27.9485	0.0143227
M1	mmu-miR-33-3p	31.3035	27.9485	0.0977363
M1	mmu-miR-33-5p	31.3662	27.9485	0.0935799
M1	mmu-miR-342-3p	30.1241	27.9485	0.221353
M1	mmu-miR-342-5p	34.7593	27.9485	0.00890729
M1	mmu-miR-34a	31.2222	27.9485	0.1034
M1	mmu-miR-374	33.0813	27.9485	0.0285016
M1	mmu-miR-375-3p	35.3283	27.9485	0.00600445
M1	mmu-miR-379-5p	32.905	27.9485	0.0322067
M1	mmu-miR-382-5p	30.2844	27.9485	0.198071
M1	mmu-miR-383	30.4364	27.9485	0.178272
M1	mmu-miR-384-5p	32.1273	27.9485	0.055216
M1	mmu-miR-410	32.3197	27.9485	0.0483214
M1	mmu-miR-411-5p	28.4402	27.9485	0.711199
M1	mmu-miR-434-3p	32.996	27.9485	0.0302384
M1	mmu-miR-451a	27.148	27.9485	1.74174
M1	mmu-miR-488	33.6547	27.9485	0.0191543
M1	mmu-miR-494-3p	28.1366	27.9485	0.877781
M1	mmu-miR-497	31.9651	27.9485	0.0617857
M1	mmu-miR-499	35.0135	27.9485	0.00746834
M1	mmu-miR-672-5p	32.4643	27.9485	0.043713
M1	mmu-miR-674-3p	33.3615	27.9485	0.0234708
M1	mmu-miR-675-3p	33.276	27.9485	0.0249047
M1	mmu-miR-7001-5p	30.8372	27.9485	0.13503
M1	mmu-miR-92a-3p	28.4928	27.9485	0.68572
M1	mmu-miR-99a	29.7395	27.9485	0.288981
M1	mmu-miRNA-130a	31.214	27.9485	0.10399
M1	m-SNORD47	27.8352	27.9485	1.0817
M1	m-SNORD68	26.8713	27.9485	2.10992
M1	m-SNORD72	29.9142	27.9485	0.256017
M1	U6	27.1733	27.9485	1.71143
m2	mmu-let-7b-5p	26.5267	28.4704	3.84701
m2	mmu-let-7d	28.278	28.4704	1.14267
m2	mmu-let-7g	28.1573	28.4704	1.24245
m2	mmu-miR-103-3p	29.7975	28.4704	0.398574
m2	mmu-miR-106	29.131	28.4704	0.632632
m2	mmu-miR-10a-3p	37.0153	28.4704	0.00267758
m2	mmu-miR-10a-5p	30.6752	28.4704	0.216921
m2	mmu-miR-10b	30.5683	28.4704	0.233613
m2	mmu-miR-122-5p	31.5411	28.4704	0.119026
m2	mmu-miR-124-3p	29.0702	28.4704	0.659884
m2	mmu-miR-124-5p	37.3976	28.4704	0.0020543
m2	mmu-miR-125a-5p	29.4659	28.4704	0.50157
m2	mmu-miR-126-3p	27.2467	28.4704	2.33548
m2	mmu-miR-126-5p	28.1286	28.4704	1.26737
m2	mmu-miR-130b-5p	36.1801	28.4704	0.00477696
m2	mmu-miR-134	34.4156	28.4704	0.0162306
m2	mmu-miR-135a	35.9927	28.4704	0.00543974
m2	mmu-miR-135b	34.6575	28.4704	0.0137245
m2	mmu-miR-137	23.2294	28.4704	37.8204
m2	mmu-miR-139-5P	31.6861	28.4704	0.107643
m2	mmu-miR-1-3p	32.2099	28.4704	0.0748705
m2	mmu-miR-141-5p	33.6465	28.4704	0.0276607
m2	mmu-miR-143	27.4937	28.4704	1.96802
m2	mmu-miR-144-3p	35.1706	28.4704	0.00961755
m2	mmu-miR-145-5p	28.0341	28.4704	1.35315
m2	mmu-miR-146a-3p	36.2177	28.4704	0.00465415
m2	mmu-miR-146a-5p	31.5416	28.4704	0.118985
m2	mmu-miR-146b-5p	33.8958	28.4704	0.0232709
m2	mmu-miR-148a	30.9485	28.4704	0.179486
m2	mmu-miR-150-5p	30.2601	28.4704	0.28924
m2	mmu-miR-155-3p	36.4878	28.4704	0.00385952
m2	mmu-miR-155-5p	34.7057	28.4704	0.0132738
m2	mmu-miR-17-3p	31.2903	28.4704	0.141627
m2	mmu-miR-181a	32.4168	28.4704	0.0648686
m2	mmu-miR-181b-3p	34.5958	28.4704	0.0143243
m2	mmu-miR-181b-5p	33.1371	28.4704	0.0393726
m2	mmu-miR-183-5p	33.643	28.4704	0.0277272
m2	mmu-miR-185-3P	37.8288	28.4704	0.00152354
m2	mmu-miR-186-5p	34.4366	28.4704	0.0159964
m2	mmu-miR-193b-3p	30.8735	28.4704	0.189066
m2	mmu-miR-195-3p	28.3781	28.4704	1.06607
m2	mmu-miR-19b-3p	31.2111	28.4704	0.149617
m2	mmu-miR-200b-3p	34.0349	28.4704	0.0211313
m2	mmu-miR-210	33.402	28.4704	0.0327686
m2	mmu-miR-210-3p	33.3074	28.4704	0.0349883
m2	mmu-miR-21-3p	34.3752	28.4704	0.0166911
m2	mmu-miR-214-3p	32.0524	28.4704	0.083505
m2	mmu-miR-21-5p	26.9091	28.4704	2.95131
m2	mmu-miR-216a	30.6415	28.4704	0.222051
m2	mmu-miR-217	36.5097	28.4704	0.00380144
m2	mmu-miR-22	29.4401	28.4704	0.510611
m2	mmu-miR-221-3p	32.4976	28.4704	0.061333
m2	mmu-miR-222	31.5632	28.4704	0.117215
m2	mmu-miR-223-3p	30.8231	28.4704	0.195784
m2	mmu-miR-224-5p	29.6086	28.4704	0.454356
m2	mmu-miR-23a	27.3778	28.4704	2.13258
m2	mmu-miR-26a-5p	27.4967	28.4704	1.96389
m2	mmu-miR-27b	28.6049	28.4704	0.911026
m2	mmu-miR-29a-3p	27.5259	28.4704	1.92459
m2	mmu-miR-301b	33.9571	28.4704	0.0223032
m2	mmu-miR-30c	27.7559	28.4704	1.64099
m2	mmu-miR-31	33.8277	28.4704	0.0243945
m2	mmu-miR-322-5p	30.3814	28.4704	0.265918
m2	mmu-miR-329-3p	34.498	28.4704	0.0153289
m2	mmu-miR-33-3p	32.6434	28.4704	0.0554406
m2	mmu-miR-33-5p	31.1379	28.4704	0.157408
m2	mmu-miR-342-3p	30.1698	28.4704	0.30793
m2	mmu-miR-342-5p	33.835	28.4704	0.0242714
m2	mmu-miR-34a	32.1029	28.4704	0.0806343
m2	mmu-miR-374	32.3573	28.4704	0.0675969
m2	mmu-miR-375-3p	35.3897	28.4704	0.00826229
m2	mmu-miR-379-5p	33.8062	28.4704	0.0247615
m2	mmu-miR-382-5p	30.8726	28.4704	0.189176
m2	mmu-miR-383	31.0064	28.4704	0.17242
m2	mmu-miR-384-5p	33.622	28.4704	0.0281344
m2	mmu-miR-410	32.8362	28.4704	0.048505
m2	mmu-miR-411-5p	29.4694	28.4704	0.500357
m2	mmu-miR-434-3p	33.1446	28.4704	0.0391676
m2	mmu-miR-451a	25.8207	28.4704	6.27574
m2	mmu-miR-488	32.3579	28.4704	0.0675687
m2	mmu-miR-494-3p	29.2479	28.4704	0.583391
m2	mmu-miR-497	31.8651	28.4704	0.0950847
m2	mmu-miR-499	35.8826	28.4704	0.00587112
m2	mmu-miR-672-5p	33.4754	28.4704	0.0311424
m2	mmu-miR-674-3p	34.6511	28.4704	0.0137863
m2	mmu-miR-675-3p	33.1469	28.4704	0.0391075
m2	mmu-miR-7001-5p	34.3983	28.4704	0.0164261
m2	mmu-miR-92a-3p	29.9585	28.4704	0.356493
m2	mmu-miR-99a	29.9079	28.4704	0.369227
m2	mmu-miRNA-130a	32.0313	28.4704	0.0847356
m2	m-SNORD47	27.452	28.4704	2.02571
m2	m-SNORD68	27.5661	28.4704	1.87171
m2	m-SNORD72	28.6287	28.4704	0.896131
m2	U6	30.235	28.4704	0.294315
m3	mmu-let-7b-5p	27.1922	27.5005	1.23826
m3	mmu-let-7d	29.3547	27.5005	0.276588
m3	mmu-let-7g	28.411	27.5005	0.532004
m3	mmu-miR-103-3p	31.3465	27.5005	0.0695408
m3	mmu-miR-106	29.2791	27.5005	0.291482
m3	mmu-miR-10a-3p	Undetermined	27.5005	#VALUE!
m3	mmu-miR-10a-5p	30.8603	27.5005	0.0974097
m3	mmu-miR-10b	31.113	27.5005	0.0817573
m3	mmu-miR-122-5p	31.7047	27.5005	0.0542538
m3	mmu-miR-124-3p	30.4021	27.5005	0.133829
m3	mmu-miR-124-5p	35.1843	27.5005	0.00486368
m3	mmu-miR-125a-5p	30.246	27.5005	0.149115
m3	mmu-miR-126-3p	27.9966	27.5005	0.709054
m3	mmu-miR-126-5p	28.3487	27.5005	0.555474
m3	mmu-miR-130b-5p	36.8704	27.5005	0.00151147
m3	mmu-miR-134	33.5976	27.5005	0.014608
m3	mmu-miR-135a	35.9507	27.5005	0.00285931
m3	mmu-miR-135b	35.5865	27.5005	0.00368017
m3	mmu-miR-137	22.9399	27.5005	23.5983
m3	mmu-miR-139-5P	32.2315	27.5005	0.0376566
m3	mmu-miR-1-3p	27.2211	27.5005	1.21372
m3	mmu-miR-141-5p	34.0292	27.5005	0.0108308
m3	mmu-miR-143	27.3492	27.5005	1.11062
m3	mmu-miR-144-3p	35.9463	27.5005	0.00286795
m3	mmu-miR-145-5p	27.5891	27.5005	0.940445
m3	mmu-miR-146a-3p	Undetermined	27.5005	#VALUE!
m3	mmu-miR-146a-5p	31.3266	27.5005	0.0705078
m3	mmu-miR-146b-5p	35.677	27.5005	0.00345659
m3	mmu-miR-148a	31.5958	27.5005	0.0585065
m3	mmu-miR-150-5p	28.9485	27.5005	0.366534
m3	mmu-miR-155-3p	Undetermined	27.5005	#VALUE!
m3	mmu-miR-155-5p	32.9461	27.5005	0.0229467
m3	mmu-miR-17-3p	30.024	27.5005	0.173919
m3	mmu-miR-181a	33.2719	27.5005	0.0183085
m3	mmu-miR-181b-3p	34.0873	27.5005	0.0104034
m3	mmu-miR-181b-5p	33.0293	27.5005	0.0216609
m3	mmu-miR-183-5p	35.5841	27.5005	0.00368648
m3	mmu-miR-185-3P	Undetermined	27.5005	#VALUE!
m3	mmu-miR-186-5p	32.3004	27.5005	0.0359007
m3	mmu-miR-193b-3p	31.3464	27.5005	0.0695484
m3	mmu-miR-195-3p	28.5468	27.5005	0.484219
m3	mmu-miR-19b-3p	32.1201	27.5005	0.0406786
m3	mmu-miR-200b-3p	33.0038	27.5005	0.0220472
m3	mmu-miR-210	31.8652	27.5005	0.0485402
m3	mmu-miR-210-3p	33.4021	27.5005	0.0167277
m3	mmu-miR-21-3p	34.6214	27.5005	0.0071846
m3	mmu-miR-214-3p	31.5177	27.5005	0.0617592
m3	mmu-miR-21-5p	26.5308	27.5005	1.95852
m3	mmu-miR-216a	28.4293	27.5005	0.52529
m3	mmu-miR-217	37.0639	27.5005	0.00132171
m3	mmu-miR-22	29.4071	27.5005	0.266734
m3	mmu-miR-221-3p	32.0544	27.5005	0.0425756
m3	mmu-miR-222	32.0593	27.5005	0.0424294
m3	mmu-miR-223-3p	31.3478	27.5005	0.0694778
m3	mmu-miR-224-5p	30.4424	27.5005	0.130144
m3	mmu-miR-23a	27.5317	27.5005	0.97864
m3	mmu-miR-26a-5p	28.0783	27.5005	0.670011
m3	mmu-miR-27b	29.0586	27.5005	0.33961
m3	mmu-miR-29a-3p	28.1296	27.5005	0.646585
m3	mmu-miR-301b	33.3075	27.5005	0.0178621
m3	mmu-miR-30c	28.189	27.5005	0.620492
m3	mmu-miR-31	34.1296	27.5005	0.0101028
m3	mmu-miR-322-5p	30.8849	27.5005	0.0957634
m3	mmu-miR-329-3p	35.8406	27.5005	0.00308601
m3	mmu-miR-33-3p	33.7366	27.5005	0.0132666
m3	mmu-miR-33-5p	30.8084	27.5005	0.100982
m3	mmu-miR-342-3p	30.1061	27.5005	0.164298
m3	mmu-miR-342-5p	34.9056	27.5005	0.00590016
m3	mmu-miR-34a	31.9158	27.5005	0.0468685
m3	mmu-miR-374	32.2833	27.5005	0.0363278
m3	mmu-miR-375-3p	34.9228	27.5005	0.00583018
m3	mmu-miR-379-5p	33.3814	27.5005	0.0169705
m3	mmu-miR-382-5p	31.6144	27.5005	0.057755
m3	mmu-miR-383	32.1336	27.5005	0.040301
m3	mmu-miR-384-5p	36.6594	27.5005	0.00174941
m3	mmu-miR-410	33.071	27.5005	0.0210441
m3	mmu-miR-411-5p	29.2424	27.5005	0.298987
m3	mmu-miR-434-3p	34.5068	27.5005	0.00777864
m3	mmu-miR-451a	27.4094	27.5005	1.06519
m3	mmu-miR-488	34.7835	27.5005	0.0064212
m3	mmu-miR-494-3p	28.7775	27.5005	0.412652
m3	mmu-miR-497	31.8237	27.5005	0.0499582
m3	mmu-miR-499	33.846	27.5005	0.012298
m3	mmu-miR-672-5p	33.4148	27.5005	0.016582
m3	mmu-miR-674-3p	34.5112	27.5005	0.00775473
m3	mmu-miR-675-3p	33.5703	27.5005	0.0148878
m3	mmu-miR-7001-5p	33.9126	27.5005	0.0117426
m3	mmu-miR-92a-3p	29.5584	27.5005	0.240174
m3	mmu-miR-99a	30.5376	27.5005	0.121826
m3	mmu-miRNA-130a	33.2856	27.5005	0.0181356
m3	m-SNORD47	27.7226	27.5005	0.85736
m3	m-SNORD68	27.3903	27.5005	1.07941
m3	m-SNORD72	28.1589	27.5005	0.633583
m3	U6	26.7303	27.5005	1.70549
P8	mmu-let-7b-5p	23.2429	24.6707	2.69044
P8	mmu-let-7d	25.7853	24.6707	0.461822
P8	mmu-let-7g	26.1054	24.6707	0.369943
P8	mmu-miR-103-3p	27.9265	24.6707	0.104693
P8	mmu-miR-106	27.7812	24.6707	0.115785
P8	mmu-miR-10a-3p	38.3756	24.6707	7.48902e-05
P8	mmu-miR-10a-5p	29.4972	24.6707	0.0352437
P8	mmu-miR-10b	29.7862	24.6707	0.0288464
P8	mmu-miR-122-5p	30.2741	24.6707	0.0205698
P8	mmu-miR-124-3p	26.2344	24.6707	0.338287
P8	mmu-miR-124-5p	34.9716	24.6707	0.000792755
P8	mmu-miR-125a-5p	27.2955	24.6707	0.162132
P8	mmu-miR-126-3p	26.1075	24.6707	0.3694
P8	mmu-miR-126-5p	26.9844	24.6707	0.201155
P8	mmu-miR-130b-5p	34.2308	24.6707	0.00132474
P8	mmu-miR-134	32.5441	24.6707	0.00426452
P8	mmu-miR-135a	33.5613	24.6707	0.0021071
P8	mmu-miR-135b	35.5452	24.6707	0.000532679
P8	mmu-miR-137	23.9082	24.6707	1.69643
P8	mmu-miR-139-5P	29.4607	24.6707	0.0361488
P8	mmu-miR-1-3p	31.7834	24.6707	0.00722542
P8	mmu-miR-141-5p	33.9476	24.6707	0.00161204
P8	mmu-miR-143	24.9656	24.6707	0.815134
P8	mmu-miR-144-3p	36.3438	24.6707	0.000306247
P8	mmu-miR-145-5p	24.518	24.6707	1.11165
P8	mmu-miR-146a-3p	Undetermined	24.6707	#VALUE!
P8	mmu-miR-146a-5p	30.0707	24.6707	0.0236837
P8	mmu-miR-146b-5p	32.0487	24.6707	0.00601192
P8	mmu-miR-148a	29.2894	24.6707	0.0407057
P8	mmu-miR-150-5p	27.5143	24.6707	0.139319
P8	mmu-miR-155-3p	39.0745	24.6707	4.61371e-05
P8	mmu-miR-155-5p	31.1034	24.6707	0.0115766
P8	mmu-miR-17-3p	30.061	24.6707	0.0238442
P8	mmu-miR-181a	26.8431	24.6707	0.221852
P8	mmu-miR-181b-3p	31.0142	24.6707	0.0123151
P8	mmu-miR-181b-5p	28.9963	24.6707	0.0498751
P8	mmu-miR-183-5p	33.6573	24.6707	0.00197144
P8	mmu-miR-185-3P	34.4365	24.6707	0.00114875
P8	mmu-miR-186-5p	32.0698	24.6707	0.00592462
P8	mmu-miR-193b-3p	27.0856	24.6707	0.187523
P8	mmu-miR-195-3p	27.6516	24.6707	0.126671
P8	mmu-miR-19b-3p	29.3201	24.6707	0.0398491
P8	mmu-miR-200b-3p	31.4565	24.6707	0.00906325
P8	mmu-miR-210	30.9774	24.6707	0.0126327
P8	mmu-miR-210-3p	31.4367	24.6707	0.00918863
P8	mmu-miR-21-3p	32.5828	24.6707	0.00415189
P8	mmu-miR-214-3p	29.1443	24.6707	0.0450125
P8	mmu-miR-21-5p	25.2666	24.6707	0.661665
P8	mmu-miR-216a	30.7206	24.6707	0.0150939
P8	mmu-miR-217	35.8203	24.6707	0.000440192
P8	mmu-miR-22	27.5037	24.6707	0.140342
P8	mmu-miR-221-3p	30.3317	24.6707	0.019764
P8	mmu-miR-222	30.4032	24.6707	0.0188085
P8	mmu-miR-223-3p	28.9176	24.6707	0.0526712
P8	mmu-miR-224-5p	29.3425	24.6707	0.039234
P8	mmu-miR-23a	25.2309	24.6707	0.678218
P8	mmu-miR-26a-5p	25.7521	24.6707	0.472584
P8	mmu-miR-27b	26.1857	24.6707	0.349899
P8	mmu-miR-29a-3p	24.9321	24.6707	0.834318
P8	mmu-miR-301b	32.6156	24.6707	0.00405847
P8	mmu-miR-30c	25.467	24.6707	0.57586
P8	mmu-miR-31	31.5626	24.6707	0.00842048
P8	mmu-miR-322-5p	28.0425	24.6707	0.0966022
P8	mmu-miR-329-3p	34.6145	24.6707	0.00101541
P8	mmu-miR-33-3p	33.4031	24.6707	0.00235125
P8	mmu-miR-33-5p	31.6957	24.6707	0.00767868
P8	mmu-miR-342-3p	29.2442	24.6707	0.0420011
P8	mmu-miR-342-5p	34.4946	24.6707	0.00110341
P8	mmu-miR-34a	28.7593	24.6707	0.0587804
P8	mmu-miR-374	31.2848	24.6707	0.0102087
P8	mmu-miR-375-3p	33.2253	24.6707	0.00265957
P8	mmu-miR-379-5p	32.694	24.6707	0.00384391
P8	mmu-miR-382-5p	31.3438	24.6707	0.00979976
P8	mmu-miR-383	31.6949	24.6707	0.00768278
P8	mmu-miR-384-5p	34.3652	24.6707	0.0012069
P8	mmu-miR-410	32.586	24.6707	0.00414254
P8	mmu-miR-411-5p	29.7183	24.6707	0.0302365
P8	mmu-miR-434-3p	32.2202	24.6707	0.0053382
P8	mmu-miR-451a	24.9947	24.6707	0.79889
P8	mmu-miR-488	33.0797	24.6707	0.00294211
P8	mmu-miR-494-3p	24.0363	24.6707	1.55239
P8	mmu-miR-497	29.6027	24.6707	0.0327597
P8	mmu-miR-499	38.0163	24.6707	9.60726e-05
P8	mmu-miR-672-5p	32.1941	24.6707	0.00543554
P8	mmu-miR-674-3p	32.1498	24.6707	0.00560511
P8	mmu-miR-675-3p	32.1084	24.6707	0.00576809
P8	mmu-miR-7001-5p	34.2092	24.6707	0.00134472
P8	mmu-miR-92a-3p	26.5549	24.6707	0.270901
P8	mmu-miR-99a	28.4299	24.6707	0.0738569
P8	mmu-miRNA-130a	29.0662	24.6707	0.0475155
P8	m-SNORD47	24.2315	24.6707	1.35591
P8	m-SNORD68	23.8029	24.6707	1.82495
P8	m-SNORD72	25.5863	24.6707	0.530126
P8	U6	25.0623	24.6707	0.762321
P822	mmu-let-7b-5p	15.0267	15.6296	1.51873
P822	mmu-let-7d	17.71	15.6296	0.236443
P822	mmu-let-7g	16.8449	15.6296	0.430679
P822	mmu-miR-103-3p	18.4325	15.6296	0.143295
P822	mmu-miR-106	20.3697	15.6296	0.0374171
P822	mmu-miR-10a-3p	28.3032	15.6296	0.000153056
P822	mmu-miR-10a-5p	19.143	15.6296	0.0875669
P822	mmu-miR-10b	19.4336	15.6296	0.071595
P822	mmu-miR-122-5p	22.5531	15.6296	0.00823759
P822	mmu-miR-124-3p	20.6141	15.6296	0.0315865
P822	mmu-miR-124-5p	27.4719	15.6296	0.000272333
P822	mmu-miR-125a-5p	17.2099	15.6296	0.334392
P822	mmu-miR-126-3p	15.8126	15.6296	0.880861
P822	mmu-miR-126-5p	16.2808	15.6296	0.636724
P822	mmu-miR-130b-5p	27.1972	15.6296	0.000329454
P822	mmu-miR-134	24.4305	15.6296	0.00224212
P822	mmu-miR-135a	24.384	15.6296	0.00231551
P822	mmu-miR-135b	25.0407	15.6296	0.0014688
P822	mmu-miR-137	20.0453	15.6296	0.0468519
P822	mmu-miR-139-5P	20.1038	15.6296	0.0449912
P822	mmu-miR-1-3p	23.0656	15.6296	0.00577472
P822	mmu-miR-141-5p	25.9009	15.6296	0.000809136
P822	mmu-miR-143	15.857	15.6296	0.85417
P822	mmu-miR-144-3p	32.9272	15.6296	6.20729e-06
P822	mmu-miR-145-5p	13.8647	15.6296	3.39849
P822	mmu-miR-146a-3p	28.979	15.6296	9.58138e-05
P822	mmu-miR-146a-5p	18.9715	15.6296	0.098624
P822	mmu-miR-146b-5p	21.1796	15.6296	0.0213435
P822	mmu-miR-148a	18.9012	15.6296	0.103546
P822	mmu-miR-150-5p	17.1704	15.6296	0.343695
P822	mmu-miR-155-3p	28.4045	15.6296	0.000142674
P822	mmu-miR-155-5p	21.1965	15.6296	0.021095
P822	mmu-miR-17-3p	25.0537	15.6296	0.00145559
P822	mmu-miR-181a	20.2446	15.6296	0.0408072
P822	mmu-miR-181b-3p	27.672	15.6296	0.000237061
P822	mmu-miR-181b-5p	22.4552	15.6296	0.00881603
P822	mmu-miR-183-5p	25.3144	15.6296	0.00121498
P822	mmu-miR-185-3P	25.754	15.6296	0.000895864
P822	mmu-miR-186-5p	22.1374	15.6296	0.0109887
P822	mmu-miR-193b-3p	18.4259	15.6296	0.143955
P822	mmu-miR-195-3p	20.9927	15.6296	0.0242964
P822	mmu-miR-19b-3p	23.0996	15.6296	0.00564004
P822	mmu-miR-200b-3p	22.1094	15.6296	0.0112041
P822	mmu-miR-210	21.4991	15.6296	0.0171035
P822	mmu-miR-210-3p	21.6936	15.6296	0.0149467
P822	mmu-miR-21-3p	23.8177	15.6296	0.00342858
P822	mmu-miR-214-3p	20.0538	15.6296	0.0465783
P822	mmu-miR-21-5p	13.7623	15.6296	3.64835
P822	mmu-miR-216a	25.7072	15.6296	0.000925394
P822	mmu-miR-217	27.9641	15.6296	0.000193609
P822	mmu-miR-22	17.2184	15.6296	0.332441
P822	mmu-miR-221-3p	21.1562	15.6296	0.0216933
P822	mmu-miR-222	22.8017	15.6296	0.00693379
P822	mmu-miR-223-3p	18.9703	15.6296	0.098701
P822	mmu-miR-224-5p	21.2319	15.6296	0.0205844
P822	mmu-miR-23a	14.8774	15.6296	1.68427
P822	mmu-miR-26a-5p	15.4429	15.6296	1.13814
P822	mmu-miR-27b	16.5842	15.6296	0.515983
P822	mmu-miR-29a-3p	15.8073	15.6296	0.884074
P822	mmu-miR-301b	26.7226	15.6296	0.000457789
P822	mmu-miR-30c	16.1048	15.6296	0.719339
P822	mmu-miR-31	24.0076	15.6296	0.00300577
P822	mmu-miR-322-5p	18.7916	15.6296	0.111719
P822	mmu-miR-329-3p	24.8026	15.6296	0.00173233
P822	mmu-miR-33-3p	26.9054	15.6296	0.000403297
P822	mmu-miR-33-5p	28.1931	15.6296	0.000165195
P822	mmu-miR-342-3p	20.0073	15.6296	0.0481038
P822	mmu-miR-342-5p	25.0768	15.6296	0.0014325
P822	mmu-miR-34a	19.6975	15.6296	0.0596229
P822	mmu-miR-374	20.8128	15.6296	0.0275218
P822	mmu-miR-375-3p	24.7042	15.6296	0.0018547
P822	mmu-miR-379-5p	23.0593	15.6296	0.00580004
P822	mmu-miR-382-5p	22.6932	15.6296	0.0074752
P822	mmu-miR-383	23.1642	15.6296	0.00539333
P822	mmu-miR-384-5p	25.6443	15.6296	0.00096665
P822	mmu-miR-410	24.3975	15.6296	0.00229393
P822	mmu-miR-411-5p	23.2788	15.6296	0.00498134
P822	mmu-miR-434-3p	22.6381	15.6296	0.0077664
P822	mmu-miR-451a	13.8471	15.6296	3.44016
P822	mmu-miR-488	25.0664	15.6296	0.00144284
P822	mmu-miR-494-3p	13.8444	15.6296	3.44658
P822	mmu-miR-497	20.4641	15.6296	0.0350475
P822	mmu-miR-499	27.086	15.6296	0.000355849
P822	mmu-miR-672-5p	24.6582	15.6296	0.0019147
P822	mmu-miR-674-3p	23.676	15.6296	0.0037826
P822	mmu-miR-675-3p	25.6579	15.6296	0.000957583
P822	mmu-miR-7001-5p	25.2649	15.6296	0.00125743
P822	mmu-miR-92a-3p	18.2054	15.6296	0.16772
P822	mmu-miR-99a	18.5962	15.6296	0.127927
P822	mmu-miRNA-130a	21.5435	15.6296	0.0165849
P822	m-SNORD47	15.6259	15.6296	1.00253
P822	m-SNORD68	15.2448	15.6296	1.30567
P822	m-SNORD72	16.6466	15.6296	0.494125
P822	U6	15.0009	15.6296	1.54608
P83	mmu-let-7b-5p	18.9015	20.1264	2.33747
P83	mmu-let-7d	21.1591	20.1264	0.488789
P83	mmu-let-7g	22.3612	20.1264	0.212457
P83	mmu-miR-103-3p	24.1284	20.1264	0.0624138
P83	mmu-miR-106	25.9502	20.1264	0.0176553
P83	mmu-miR-10a-3p	32.6031	20.1264	0.000175445
P83	mmu-miR-10a-5p	25.6351	20.1264	0.0219641
P83	mmu-miR-10b	26.1718	20.1264	0.0151416
P83	mmu-miR-122-5p	25.7301	20.1264	0.0205646
P83	mmu-miR-124-3p	24.1348	20.1264	0.0621397
P83	mmu-miR-124-5p	31.1605	20.1264	0.00047688
P83	mmu-miR-125a-5p	23.2241	20.1264	0.116819
P83	mmu-miR-126-3p	22.5652	20.1264	0.184439
P83	mmu-miR-126-5p	24.0506	20.1264	0.0658718
P83	mmu-miR-130b-5p	30.6628	20.1264	0.000673319
P83	mmu-miR-134	28.196	20.1264	0.00372221
P83	mmu-miR-135a	30.1915	20.1264	0.000933483
P83	mmu-miR-135b	31.4209	20.1264	0.000398116
P83	mmu-miR-137	24.1359	20.1264	0.0620927
P83	mmu-miR-139-5P	24.3484	20.1264	0.0535884
P83	mmu-miR-1-3p	22.7608	20.1264	0.161054
P83	mmu-miR-141-5p	30.1438	20.1264	0.00096486
P83	mmu-miR-143	21.7127	20.1264	0.333025
P83	mmu-miR-144-3p	32.9987	20.1264	0.000133373
P83	mmu-miR-145-5p	20.1564	20.1264	0.979446
P83	mmu-miR-146a-3p	33.8105	20.1264	7.5976e-05
P83	mmu-miR-146a-5p	25.7126	20.1264	0.020815
P83	mmu-miR-146b-5p	28.2154	20.1264	0.00367267
P83	mmu-miR-148a	25.2226	20.1264	0.0292336
P83	mmu-miR-150-5p	21.9075	20.1264	0.290972
P83	mmu-miR-155-3p	34.2583	20.1264	5.57033e-05
P83	mmu-miR-155-5p	27.0933	20.1264	0.00799378
P83	mmu-miR-17-3p	28.3781	20.1264	0.003281
P83	mmu-miR-181a	24.8076	20.1264	0.0389792
P83	mmu-miR-181b-3p	31.9855	20.1264	0.000269198
P83	mmu-miR-181b-5p	27.2241	20.1264	0.00730127
P83	mmu-miR-183-5p	29.8815	20.1264	0.00115722
P83	mmu-miR-185-3P	29.7543	20.1264	0.00126392
P83	mmu-miR-186-5p	28.2884	20.1264	0.00349149
P83	mmu-miR-193b-3p	23.0374	20.1264	0.132952
P83	mmu-miR-195-3p	23.9951	20.1264	0.0684566
P83	mmu-miR-19b-3p	27.4947	20.1264	0.00605241
P83	mmu-miR-200b-3p	28.2853	20.1264	0.00349899
P83	mmu-miR-210	26.5209	20.1264	0.0118872
P83	mmu-miR-210-3p	26.6564	20.1264	0.0108213
P83	mmu-miR-21-3p	26.9565	20.1264	0.00878903
P83	mmu-miR-214-3p	25.1128	20.1264	0.0315454
P83	mmu-miR-21-5p	21.9575	20.1264	0.281058
P83	mmu-miR-216a	26.3452	20.1264	0.0134266
P83	mmu-miR-217	31.0664	20.1264	0.000509032
P83	mmu-miR-22	23.3498	20.1264	0.107067
P83	mmu-miR-221-3p	27.0057	20.1264	0.00849439
P83	mmu-miR-222	26.5745	20.1264	0.0114531
P83	mmu-miR-223-3p	26.1793	20.1264	0.0150631
P83	mmu-miR-224-5p	27.1501	20.1264	0.00768547
P83	mmu-miR-23a	21.1301	20.1264	0.498726
P83	mmu-miR-26a-5p	21.6871	20.1264	0.33899
P83	mmu-miR-27b	21.5528	20.1264	0.37206
P83	mmu-miR-29a-3p	20.882	20.1264	0.592291
P83	mmu-miR-301b	30.2854	20.1264	0.000874647
P83	mmu-miR-30c	21.7649	20.1264	0.321203
P83	mmu-miR-31	27.2062	20.1264	0.007392
P83	mmu-miR-322-5p	25.0981	20.1264	0.0318705
P83	mmu-miR-329-3p	31.0566	20.1264	0.000512504
P83	mmu-miR-33-3p	30.1969	20.1264	0.000930011
P83	mmu-miR-33-5p	30.0495	20.1264	0.00103007
P83	mmu-miR-342-3p	24.9064	20.1264	0.0363993
P83	mmu-miR-342-5p	29.3896	20.1264	0.00162746
P83	mmu-miR-34a	25.1725	20.1264	0.0302678
P83	mmu-miR-374	27.9799	20.1264	0.00432375
P83	mmu-miR-375-3p	29.1157	20.1264	0.0019677
P83	mmu-miR-379-5p	29.7691	20.1264	0.00125105
P83	mmu-miR-382-5p	28.2587	20.1264	0.00356412
P83	mmu-miR-383	26.2526	20.1264	0.014316
P83	mmu-miR-384-5p	31.8318	20.1264	0.000299463
P83	mmu-miR-410	28.6446	20.1264	0.00272753
P83	mmu-miR-411-5p	28.7403	20.1264	0.00255249
P83	mmu-miR-434-3p	28.2423	20.1264	0.00360477
P83	mmu-miR-451a	21.7295	20.1264	0.329171
P83	mmu-miR-488	29.3134	20.1264	0.00171572
P83	mmu-miR-494-3p	18.2316	20.1264	3.71881
P83	mmu-miR-497	25.3393	20.1264	0.0269628
P83	mmu-miR-499	28.3781	20.1264	0.00328097
P83	mmu-miR-672-5p	28.6339	20.1264	0.00274794
P83	mmu-miR-674-3p	28.2992	20.1264	0.0034654
P83	mmu-miR-675-3p	28.3279	20.1264	0.00339708
P83	mmu-miR-7001-5p	27.5814	20.1264	0.00569932
P83	mmu-miR-92a-3p	22.3257	20.1264	0.21774
P83	mmu-miR-99a	24.6607	20.1264	0.0431553
P83	mmu-miRNA-130a	26.9284	20.1264	0.00896192
P83	m-SNORD47	20.1732	20.1264	0.968079
P83	m-SNORD68	18.6905	20.1264	2.70549
P83	m-SNORD72	21.1861	20.1264	0.479732
P83	U6	20.4558	20.1264	0.795873
T8	mmu-let-7b-5p	22.6912	24.2968	3.04325
T8	mmu-let-7d	25.2222	24.2968	0.526545
T8	mmu-let-7g	24.9207	24.2968	0.648934
T8	mmu-miR-103-3p	27.0909	24.2968	0.14418
T8	mmu-miR-106	29.0883	24.2968	0.0361085
T8	mmu-miR-10a-3p	35.2659	24.2968	0.000498873
T8	mmu-miR-10a-5p	28.0099	24.2968	0.0762533
T8	mmu-miR-10b	28.2289	24.2968	0.0655113
T8	mmu-miR-122-5p	30.4434	24.2968	0.0141156
T8	mmu-miR-124-3p	24.2468	24.2968	1.0353
T8	mmu-miR-124-5p	33.4622	24.2968	0.00174164
T8	mmu-miR-125a-5p	26.0821	24.2968	0.290115
T8	mmu-miR-126-3p	24.8747	24.2968	0.669972
T8	mmu-miR-126-5p	25.4318	24.2968	0.455341
T8	mmu-miR-130b-5p	34.4828	24.2968	0.000858451
T8	mmu-miR-134	31.5394	24.2968	0.00660342
T8	mmu-miR-135a	34.3624	24.2968	0.000933199
T8	mmu-miR-135b	34.0439	24.2968	0.00116367
T8	mmu-miR-137	23.0532	24.2968	2.36794
T8	mmu-miR-139-5P	29.0876	24.2968	0.0361281
T8	mmu-miR-1-3p	29.6893	24.2968	0.0238078
T8	mmu-miR-141-5p	33.2835	24.2968	0.00197131
T8	mmu-miR-143	24.0217	24.2968	1.21007
T8	mmu-miR-144-3p	33.9906	24.2968	0.00120753
T8	mmu-miR-145-5p	23.8015	24.2968	1.4096
T8	mmu-miR-146a-3p	36.0729	24.2968	0.000285141
T8	mmu-miR-146a-5p	28.6444	24.2968	0.0491176
T8	mmu-miR-146b-5p	30.5596	24.2968	0.013023
T8	mmu-miR-148a	28.4663	24.2968	0.0555747
T8	mmu-miR-150-5p	27.1377	24.2968	0.139574
T8	mmu-miR-155-3p	36.8015	24.2968	0.000172079
T8	mmu-miR-155-5p	30.2381	24.2968	0.0162742
T8	mmu-miR-17-3p	29.317	24.2968	0.0308153
T8	mmu-miR-181a	28.7363	24.2968	0.0460894
T8	mmu-miR-181b-3p	33.2579	24.2968	0.0020066
T8	mmu-miR-181b-5p	30.1317	24.2968	0.0175202
T8	mmu-miR-183-5p	33.1847	24.2968	0.00211106
T8	mmu-miR-185-3P	34.1118	24.2968	0.00111019
T8	mmu-miR-186-5p	31.1345	24.2968	0.00874271
T8	mmu-miR-193b-3p	27.2395	24.2968	0.130071
T8	mmu-miR-195-3p	26.1519	24.2968	0.276429
T8	mmu-miR-19b-3p	29.7796	24.2968	0.0223628
T8	mmu-miR-200b-3p	32.5058	24.2968	0.00337963
T8	mmu-miR-210	30.1447	24.2968	0.0173627
T8	mmu-miR-210-3p	30.2414	24.2968	0.0162366
T8	mmu-miR-21-3p	31.1701	24.2968	0.00852975
T8	mmu-miR-214-3p	28.3328	24.2968	0.0609592
T8	mmu-miR-21-5p	24.1355	24.2968	1.1183
T8	mmu-miR-216a	29.171	24.2968	0.0340983
T8	mmu-miR-217	33.8206	24.2968	0.00135847
T8	mmu-miR-22	26.5646	24.2968	0.207645
T8	mmu-miR-221-3p	29.7318	24.2968	0.0231161
T8	mmu-miR-222	28.9241	24.2968	0.0404614
T8	mmu-miR-223-3p	28.382	24.2968	0.058916
T8	mmu-miR-224-5p	28.7291	24.2968	0.0463182
T8	mmu-miR-23a	24.3418	24.2968	0.969316
T8	mmu-miR-26a-5p	24.9895	24.2968	0.618704
T8	mmu-miR-27b	25.1826	24.2968	0.541214
T8	mmu-miR-29a-3p	24.3277	24.2968	0.978838
T8	mmu-miR-301b	32.3417	24.2968	0.00378652
T8	mmu-miR-30c	25.2663	24.2968	0.510689
T8	mmu-miR-31	31.4248	24.2968	0.00714935
T8	mmu-miR-322-5p	27.6594	24.2968	0.097219
T8	mmu-miR-329-3p	32.6735	24.2968	0.00300864
T8	mmu-miR-33-3p	32.3695	24.2968	0.00371437
T8	mmu-miR-33-5p	29.8569	24.2968	0.0211967
T8	mmu-miR-342-3p	28.4994	24.2968	0.0543127
T8	mmu-miR-342-5p	32.7419	24.2968	0.00286926
T8	mmu-miR-34a	28.4916	24.2968	0.0546054
T8	mmu-miR-374	30.7049	24.2968	0.0117757
T8	mmu-miR-375-3p	32.1119	24.2968	0.00444037
T8	mmu-miR-379-5p	31.4493	24.2968	0.00702894
T8	mmu-miR-382-5p	30.6637	24.2968	0.0121166
T8	mmu-miR-383	29.0009	24.2968	0.0383638
T8	mmu-miR-384-5p	32.6259	24.2968	0.00310957
T8	mmu-miR-410	31.1923	24.2968	0.00839958
T8	mmu-miR-411-5p	29.8006	24.2968	0.0220394
T8	mmu-miR-434-3p	31.098	24.2968	0.00896691
T8	mmu-miR-451a	24.5177	24.2968	0.858043
T8	mmu-miR-488	32.1672	24.2968	0.00427345
T8	mmu-miR-494-3p	21.3344	24.2968	7.79413
T8	mmu-miR-497	28.6683	24.2968	0.0483106
T8	mmu-miR-499	34.2086	24.2968	0.00103816
T8	mmu-miR-672-5p	32.0255	24.2968	0.00471453
T8	mmu-miR-674-3p	32.1945	24.2968	0.00419325
T8	mmu-miR-675-3p	31.3425	24.2968	0.00756913
T8	mmu-miR-7001-5p	29.1624	24.2968	0.0343008
T8	mmu-miR-92a-3p	26.4611	24.2968	0.223097
T8	mmu-miR-99a	27.377	24.2968	0.118239
T8	mmu-miRNA-130a	29.2211	24.2968	0.0329343
T8	m-SNORD47	24.2984	24.2968	0.998934
T8	m-SNORD68	23.8776	24.2968	1.33725
T8	m-SNORD72	26.0873	24.2968	0.289087
T8	U6	22.9241	24.2968	2.58953
T822	mmu-let-7b-5p	21.1537	22.944	3.45885
T822	mmu-let-7d	23.9617	22.944	0.493917
T822	mmu-let-7g	24.8289	22.944	0.27077
T822	mmu-miR-103-3p	26.724	22.944	0.0727944
T822	mmu-miR-106	27.6876	22.944	0.0373278
T822	mmu-miR-10a-3p	33.623	22.944	0.000609973
T822	mmu-miR-10a-5p	28.6419	22.944	0.0192653
T822	mmu-miR-10b	29.0895	22.944	0.0141256
T822	mmu-miR-122-5p	27.2504	22.944	0.0505429
T822	mmu-miR-124-3p	22.0868	22.944	1.81151
T822	mmu-miR-124-5p	33.4292	22.944	0.000697639
T822	mmu-miR-125a-5p	25.6365	22.944	0.154699
T822	mmu-miR-126-3p	24.7028	22.944	0.295487
T822	mmu-miR-126-5p	26.4398	22.944	0.0886488
T822	mmu-miR-130b-5p	34.2316	22.944	0.000400035
T822	mmu-miR-134	31.1473	22.944	0.00339284
T822	mmu-miR-135a	32.0927	22.944	0.00176189
T822	mmu-miR-135b	33.6313	22.944	0.000606457
T822	mmu-miR-137	23.1694	22.944	0.855351
T822	mmu-miR-139-5P	27.5788	22.944	0.0402515
T822	mmu-miR-1-3p	30.9675	22.944	0.00384307
T822	mmu-miR-141-5p	33.3007	22.944	0.00076265
T822	mmu-miR-143	24.6352	22.944	0.309671
T822	mmu-miR-144-3p	34.902	22.944	0.000251355
T822	mmu-miR-145-5p	23.3753	22.944	0.741604
T822	mmu-miR-146a-3p	35.558	22.944	0.000159518
T822	mmu-miR-146a-5p	28.3465	22.944	0.0236421
T822	mmu-miR-146b-5p	31.0535	22.944	0.00362078
T822	mmu-miR-148a	27.4351	22.944	0.0444666
T822	mmu-miR-150-5p	24.9531	22.944	0.248426
T822	mmu-miR-155-3p	35.4995	22.944	0.00016612
T822	mmu-miR-155-5p	29.4112	22.944	0.0113026
T822	mmu-miR-17-3p	29.9392	22.944	0.00783865
T822	mmu-miR-181a	27.2229	22.944	0.0515122
T822	mmu-miR-181b-3p	34.2785	22.944	0.000387237
T822	mmu-miR-181b-5p	29.8409	22.944	0.00839123
T822	mmu-miR-183-5p	32.1125	22.944	0.00173788
T822	mmu-miR-185-3P	33.2163	22.944	0.000808568
T822	mmu-miR-186-5p	30.3364	22.944	0.00595188
T822	mmu-miR-193b-3p	26.1603	22.944	0.107598
T822	mmu-miR-195-3p	27.1115	22.944	0.0556509
T822	mmu-miR-19b-3p	28.9701	22.944	0.0153452
T822	mmu-miR-200b-3p	30.703	22.944	0.00461654
T822	mmu-miR-210	29.6736	22.944	0.00942324
T822	mmu-miR-210-3p	30.0341	22.944	0.00733967
T822	mmu-miR-21-3p	30.6655	22.944	0.00473804
T822	mmu-miR-214-3p	27.7429	22.944	0.0359232
T822	mmu-miR-21-5p	23.9427	22.944	0.50047
T822	mmu-miR-216a	30.8915	22.944	0.00405094
T822	mmu-miR-217	35.3716	22.944	0.000181513
T822	mmu-miR-22	26.7444	22.944	0.0717744
T822	mmu-miR-221-3p	29.2044	22.944	0.0130446
T822	mmu-miR-222	29.6029	22.944	0.00989643
T822	mmu-miR-223-3p	27.8323	22.944	0.0337662
T822	mmu-miR-224-5p	28.7969	22.944	0.0173028
T822	mmu-miR-23a	24.0751	22.944	0.456583
T822	mmu-miR-26a-5p	23.8726	22.944	0.525382
T822	mmu-miR-27b	23.9671	22.944	0.492062
T822	mmu-miR-29a-3p	22.7411	22.944	1.151
T822	mmu-miR-301b	32.4324	22.944	0.0013922
T822	mmu-miR-30c	24.699	22.944	0.296278
T822	mmu-miR-31	31.3659	22.944	0.00291584
T822	mmu-miR-322-5p	27.6305	22.944	0.038834
T822	mmu-miR-329-3p	32.2241	22.944	0.00160844
T822	mmu-miR-33-3p	32.4724	22.944	0.00135416
T822	mmu-miR-33-5p	31.3993	22.944	0.00284903
T822	mmu-miR-342-3p	27.4619	22.944	0.0436503
T822	mmu-miR-342-5p	32.6715	22.944	0.00117959
T822	mmu-miR-34a	27.5407	22.944	0.0413287
T822	mmu-miR-374	30.5711	22.944	0.00505832
T822	mmu-miR-375-3p	31.3937	22.944	0.00286023
T822	mmu-miR-379-5p	31.2747	22.944	0.00310616
T822	mmu-miR-382-5p	29.9602	22.944	0.00772526
T822	mmu-miR-383	30.2463	22.944	0.00633547
T822	mmu-miR-384-5p	31.9627	22.944	0.00192798
T822	mmu-miR-410	30.5606	22.944	0.00509555
T822	mmu-miR-411-5p	29.463	22.944	0.0109037
T822	mmu-miR-434-3p	29.5843	22.944	0.0100244
T822	mmu-miR-451a	22.2105	22.944	1.66268
T822	mmu-miR-488	32.1592	22.944	0.00168242
T822	mmu-miR-494-3p	20.84	22.944	4.29916
T822	mmu-miR-497	27.539	22.944	0.0413767
T822	mmu-miR-499	33.9973	22.944	0.000470573
T822	mmu-miR-672-5p	31.4915	22.944	0.00267267
T822	mmu-miR-674-3p	31.0071	22.944	0.00373914
T822	mmu-miR-675-3p	31.6905	22.944	0.00232836
T822	mmu-miR-7001-5p	32.3897	22.944	0.00143409
T822	mmu-miR-92a-3p	24.5542	22.944	0.327563
T822	mmu-miR-99a	27.1363	22.944	0.0547026
T822	mmu-miRNA-130a	28.3922	22.944	0.0229047
T822	m-SNORD47	22.5709	22.944	1.29514
T822	m-SNORD68	21.0558	22.944	3.70171
T822	m-SNORD72	24.3017	22.944	0.39021
T822	U6	23.8476	22.944	0.534541
T83	mmu-let-7b-5p	24.2446	22.9683	0.412861
T83	mmu-let-7d	26.2498	22.9683	0.10284
T83	mmu-let-7g	24.1259	22.9683	0.448255
T83	mmu-miR-103-3p	26.5018	22.9683	0.0863599
T83	mmu-miR-106	27.4732	22.9683	0.0440432
T83	mmu-miR-10a-3p	34.2835	22.9683	0.000392454
T83	mmu-miR-10a-5p	26.577	22.9683	0.0819764
T83	mmu-miR-10b	26.5294	22.9683	0.0847211
T83	mmu-miR-122-5p	31.9688	22.9683	0.00195241
T83	mmu-miR-124-3p	26.3932	22.9683	0.0931103
T83	mmu-miR-124-5p	33.6022	22.9683	0.000629324
T83	mmu-miR-125a-5p	26.1183	22.9683	0.11266
T83	mmu-miR-126-3p	23.4401	22.9683	0.721071
T83	mmu-miR-126-5p	24.145	22.9683	0.442365
T83	mmu-miR-130b-5p	34.4217	22.9683	0.00035661
T83	mmu-miR-134	31.5029	22.9683	0.00269667
T83	mmu-miR-135a	31.4215	22.9683	0.00285323
T83	mmu-miR-135b	32.1043	22.9683	0.00177741
T83	mmu-miR-137	23.3926	22.9683	0.745192
T83	mmu-miR-139-5P	27.4241	22.9683	0.04557
T83	mmu-miR-1-3p	29.2016	22.9683	0.0132925
T83	mmu-miR-141-5p	31.7381	22.9683	0.00229097
T83	mmu-miR-143	21.6258	22.9683	2.53594
T83	mmu-miR-144-3p	34.121	22.9683	0.000439234
T83	mmu-miR-145-5p	22.0058	22.9683	1.94872
T83	mmu-miR-146a-3p	34.2525	22.9683	0.000400984
T83	mmu-miR-146a-5p	27.0245	22.9683	0.0601136
T83	mmu-miR-146b-5p	29.0599	22.9683	0.0146639
T83	mmu-miR-148a	26.6005	22.9683	0.0806513
T83	mmu-miR-150-5p	25.4895	22.9683	0.174204
T83	mmu-miR-155-3p	35.2395	22.9683	0.000202309
T83	mmu-miR-155-5p	28.9331	22.9683	0.0160105
T83	mmu-miR-17-3p	29.2189	22.9683	0.0131332
T83	mmu-miR-181a	27.2371	22.9683	0.051876
T83	mmu-miR-181b-3p	32.7243	22.9683	0.00115655
T83	mmu-miR-181b-5p	29.4763	22.9683	0.0109876
T83	mmu-miR-183-5p	32.3787	22.9683	0.00146957
T83	mmu-miR-185-3P	33.6659	22.9683	0.000602149
T83	mmu-miR-186-5p	29.2973	22.9683	0.0124386
T83	mmu-miR-193b-3p	25.8934	22.9683	0.131664
T83	mmu-miR-195-3p	26.907	22.9683	0.0652154
T83	mmu-miR-19b-3p	28.0131	22.9683	0.0302945
T83	mmu-miR-200b-3p	30.0965	22.9683	0.00714815
T83	mmu-miR-210	29.2801	22.9683	0.0125886
T83	mmu-miR-210-3p	29.3976	22.9683	0.0116033
T83	mmu-miR-21-3p	30.4466	22.9683	0.00560804
T83	mmu-miR-214-3p	27.5506	22.9683	0.0417445
T83	mmu-miR-21-5p	21.674	22.9683	2.45252
T83	mmu-miR-216a	30.2107	22.9683	0.00660428
T83	mmu-miR-217	32.8997	22.9683	0.00102416
T83	mmu-miR-22	24.1135	22.9683	0.452141
T83	mmu-miR-221-3p	28.3193	22.9683	0.0245012
T83	mmu-miR-222	28.7401	22.9683	0.0183029
T83	mmu-miR-223-3p	26.0051	22.9683	0.121854
T83	mmu-miR-224-5p	27.0601	22.9683	0.0586462
T83	mmu-miR-23a	22.3263	22.9683	1.56056
T83	mmu-miR-26a-5p	23.3061	22.9683	0.791256
T83	mmu-miR-27b	23.7241	22.9683	0.592212
T83	mmu-miR-29a-3p	22.47	22.9683	1.41261
T83	mmu-miR-301b	31.3168	22.9683	0.00306804
T83	mmu-miR-30c	23.5861	22.9683	0.651691
T83	mmu-miR-31	30.964	22.9683	0.00391793
T83	mmu-miR-322-5p	25.6085	22.9683	0.16041
T83	mmu-miR-329-3p	31.4576	22.9683	0.00278268
T83	mmu-miR-33-3p	32.4196	22.9683	0.00142846
T83	mmu-miR-33-5p	30.3501	22.9683	0.00599592
T83	mmu-miR-342-3p	27.6262	22.9683	0.039614
T83	mmu-miR-342-5p	32.9381	22.9683	0.000997237
T83	mmu-miR-34a	27.1684	22.9683	0.0544054
T83	mmu-miR-374	28.77	22.9683	0.017927
T83	mmu-miR-375-3p	31.0671	22.9683	0.00364762
T83	mmu-miR-379-5p	29.8068	22.9683	0.00873816
T83	mmu-miR-382-5p	29.5656	22.9683	0.0103279
T83	mmu-miR-383	29.9938	22.9683	0.00767577
T83	mmu-miR-384-5p	32.3884	22.9683	0.00145975
T83	mmu-miR-410	30.2919	22.9683	0.00624302
T83	mmu-miR-411-5p	28.7499	22.9683	0.0181795
T83	mmu-miR-434-3p	29.7975	22.9683	0.00879451
T83	mmu-miR-451a	23.0268	22.9683	0.960288
T83	mmu-miR-488	31.6085	22.9683	0.00250628
T83	mmu-miR-494-3p	23.2896	22.9683	0.800333
T83	mmu-miR-497	27.663	22.9683	0.0386152
T83	mmu-miR-499	34.1126	22.9683	0.000441816
T83	mmu-miR-672-5p	31.6982	22.9683	0.00235526
T83	mmu-miR-674-3p	30.2628	22.9683	0.00636998
T83	mmu-miR-675-3p	32.2587	22.9683	0.00159709
T83	mmu-miR-7001-5p	30.2021	22.9683	0.00664359
T83	mmu-miR-92a-3p	25.3922	22.9683	0.186353
T83	mmu-miR-99a	25.6756	22.9683	0.153115
T83	mmu-miRNA-130a	27.2217	22.9683	0.0524342
T83	m-SNORD47	22.4723	22.9683	1.41035
T83	m-SNORD68	22.5816	22.9683	1.30739
T83	m-SNORD72	23.3429	22.9683	0.771338
T83	U6	23.4765	22.9683	0.703107

## Sheet: 相对表达倍数
Target	C1	C22	C23	M1	m2	m3	T8	T822	T83	P8	P822	P83
mmu-let-7b-5p	4.39454	5.1007	2.33063	5.63018	3.84701	1.23826	3.04325	3.45885	0.412861	2.69044	1.51873	2.33747
mmu-let-7d	0.523016	0.7893	0.396024	1.25129	1.14267	0.276588	0.526545	0.493917	0.10284	0.461822	0.236443	0.488789
mmu-let-7g	0.250642	0.926766	0.172815	0.53396	1.24245	0.532004	0.648934	0.27077	0.448255	0.369943	0.430679	0.212457
mmu-miR-103-3p	0.0542397	0.165744	0.0489162	0.260231	0.398574	0.0695408	0.14418	0.0727944	0.0863599	0.104693	0.143295	0.0624138
mmu-miR-106	0.00833347	0.573159	0.0519247	0.483241	0.632632	0.291482	0.0361085	0.0373278	0.0440432	0.115785	0.0374171	0.0176553
mmu-miR-10a-3p	0.000512656	0.000661543	0.000347016	NA	0.00267758	NA	0.000498873	0.000609973	0.000392454	7.48902e-05	0.000153056	0.000175445
mmu-miR-10a-5p	0.0328295	0.239862	0.0574637	0.143451	0.216921	0.0974097	0.0762533	0.0192653	0.0819764	0.0352437	0.0875669	0.0219641
mmu-miR-10b	0.0251325	0.183405	0.0437275	0.0931346	0.233613	0.0817573	0.0655113	0.0141256	0.0847211	0.0288464	0.071595	0.0151416
mmu-miR-122-5p	0.0349423	0.107781	0.056356	0.235743	0.119026	0.0542538	0.0141156	0.0505429	0.00195241	0.0205698	0.00823759	0.0205646
mmu-miR-124-3p	0.0235551	0.0898573	0.312861	2.13668	0.659884	0.133829	1.0353	1.81151	0.0931103	0.338287	0.0315865	0.0621397
mmu-miR-124-5p	0.000196908	0.00200794	0.00127514	0.0104456	0.0020543	0.00486368	0.00174164	0.000697639	0.000629324	0.000792755	0.000272333	0.00047688
mmu-miR-125a-5p	0.263769	0.38493	0.286147	0.6905	0.50157	0.149115	0.290115	0.154699	0.11266	0.162132	0.334392	0.116819
mmu-miR-126-3p	0.132017	0.703804	0.253973	1.35062	2.33548	0.709054	0.669972	0.295487	0.721071	0.3694	0.880861	0.184439
mmu-miR-126-5p	0.104546	0.497586	0.0934744	0.537583	1.26737	0.555474	0.455341	0.0886488	0.442365	0.201155	0.636724	0.0658718
mmu-miR-130b-5p	0.000280253	0.0015969	0.000982231	0.0184206	0.00477696	0.00151147	0.000858451	0.000400035	0.00035661	0.00132474	0.000329454	0.000673319
mmu-miR-134	0.00187138	0.0078315	0.0101392	0.0177735	0.0162306	0.014608	0.00660342	0.00339284	0.00269667	0.00426452	0.00224212	0.00372221
mmu-miR-135a	0.000269704	0.0015145	0.00102645	0.0113335	0.00543974	0.00285931	0.000933199	0.00176189	0.00285323	0.0021071	0.00231551	0.000933483
mmu-miR-135b	0.000138984	0.00535667	0.00105547	0.00712479	0.0137245	0.00368017	0.00116367	0.000606457	0.00177741	0.000532679	0.0014688	0.000398116
mmu-miR-137	0.264908	21.7415	1.30934	17.8849	37.8204	23.5983	2.36794	0.855351	0.745192	1.69643	0.0468519	0.0620927
mmu-miR-139-5P	0.0241463	0.0443348	0.0372814	0.10498	0.107643	0.0376566	0.0361281	0.0402515	0.04557	0.0361488	0.0449912	0.0535884
mmu-miR-1-3p	0.0014551	0.0292103	0.0103339	0.00453171	0.0748705	1.21372	0.0238078	0.00384307	0.0132925	0.00722542	0.00577472	0.161054
mmu-miR-141-5p	0.000382576	0.00807971	0.00231148	0.0260901	0.0276607	0.0108308	0.00197131	0.00076265	0.00229097	0.00161204	0.000809136	0.00096486
mmu-miR-143	0.806575	2.43565	0.513155	2.55592	1.96802	1.11062	1.21007	0.309671	2.53594	0.815134	0.85417	0.333025
mmu-miR-144-3p	2.52298e-05	0.00363785	0.000577135	0.00109257	0.00961755	0.00286795	0.00120753	0.000251355	0.000439234	0.000306247	6.20729e-06	0.000133373
mmu-miR-145-5p	1.56712	2.05753	1.05633	2.96311	1.35315	0.940445	1.4096	0.741604	1.94872	1.11165	3.39849	0.979446
mmu-miR-146a-3p	3.33599e-05	0.00121603	0.000453443	NA	0.00465415	NA	0.000285141	0.000159518	0.000400984	NA	9.58138e-05	7.5976e-05
mmu-miR-146a-5p	0.017507	0.0662854	0.0229576	0.129347	0.118985	0.0705078	0.0491176	0.0236421	0.0601136	0.0236837	0.098624	0.020815
mmu-miR-146b-5p	0.004189	0.0149284	0.00457389	0.0366498	0.0232709	0.00345659	0.013023	0.00362078	0.0146639	0.00601192	0.0213435	0.00367267
mmu-miR-148a	0.0256686	0.0883123	0.0275997	0.116438	0.179486	0.0585065	0.0555747	0.0444666	0.0806513	0.0407057	0.103546	0.0292336
mmu-miR-150-5p	0.13714	0.346636	0.164911	0.229517	0.28924	0.366534	0.139574	0.248426	0.174204	0.139319	0.343695	0.290972
mmu-miR-155-3p	3.87447e-05	0.000784496	0.000177428	NA	0.00385952	NA	0.000172079	0.00016612	0.000202309	4.61371e-05	0.000142674	5.57033e-05
mmu-miR-155-5p	0.0101327	0.0313653	0.0187764	0.0145813	0.0132738	0.0229467	0.0162742	0.0113026	0.0160105	0.0115766	0.021095	0.00799378
mmu-miR-17-3p	0.0020429	0.114994	0.0309519	0.221298	0.141627	0.173919	0.0308153	0.00783865	0.0131332	0.0238442	0.00145559	0.003281
mmu-miR-181a	0.0385926	0.0667909	0.0422681	0.153326	0.0648686	0.0183085	0.0460894	0.0515122	0.051876	0.221852	0.0408072	0.0389792
mmu-miR-181b-3p	0.000254131	0.00289718	0.00183835	0.0234467	0.0143243	0.0104034	0.0020066	0.000387237	0.00115655	0.0123151	0.000237061	0.000269198
mmu-miR-181b-5p	0.013847	0.0202846	0.0149842	0.0437644	0.0393726	0.0216609	0.0175202	0.00839123	0.0109876	0.0498751	0.00881603	0.00730127
mmu-miR-183-5p	0.0012071	0.00260699	0.00180404	0.012435	0.0277272	0.00368648	0.00211106	0.00173788	0.00146957	0.00197144	0.00121498	0.00115722
mmu-miR-185-3P	0.000546252	0.000430356	0.00174929	0.00646924	0.00152354	NA	0.00111019	0.000808568	0.000602149	0.00114875	0.000895864	0.00126392
mmu-miR-186-5p	0.00269468	0.0110053	0.00367067	0.0438506	0.0159964	0.0359007	0.00874271	0.00595188	0.0124386	0.00592462	0.0109887	0.00349149
mmu-miR-193b-3p	0.130316	0.075206	0.11709	0.127141	0.189066	0.0695484	0.130071	0.107598	0.131664	0.187523	0.143955	0.132952
mmu-miR-195-3p	0.00844382	0.120196	0.161074	0.846031	1.06607	0.484219	0.276429	0.0556509	0.0652154	0.126671	0.0242964	0.0684566
mmu-miR-19b-3p	0.00333708	0.0247556	0.0105821	0.168178	0.149617	0.0406786	0.0223628	0.0153452	0.0302945	0.0398491	0.00564004	0.00605241
mmu-miR-200b-3p	0.00174346	0.0201555	0.00703281	0.0377755	0.0211313	0.0220472	0.00337963	0.00461654	0.00714815	0.00906325	0.0112041	0.00349899
mmu-miR-210	0.00474002	0.0100642	0.0146445	0.0399627	0.0327686	0.0485402	0.0173627	0.00942324	0.0125886	0.0126327	0.0171035	0.0118872
mmu-miR-210-3p	0.00373838	0.0117281	0.0118433	0.0471782	0.0349883	0.0167277	0.0162366	0.00733967	0.0116033	0.00918863	0.0149467	0.0108213
mmu-miR-21-3p	0.000763485	0.00394045	0.00934739	0.0143582	0.0166911	0.0071846	0.00852975	0.00473804	0.00560804	0.00415189	0.00342858	0.00878903
mmu-miR-214-3p	0.0367117	0.0515641	0.0573779	0.227128	0.083505	0.0617592	0.0609592	0.0359232	0.0417445	0.0450125	0.0465783	0.0315454
mmu-miR-21-5p	0.163556	1.22456	0.197897	3.57027	2.95131	1.95852	1.1183	0.50047	2.45252	0.661665	3.64835	0.281058
mmu-miR-216a	0.00117848	0.0291048	0.0183414	0.113712	0.222051	0.52529	0.0340983	0.00405094	0.00660428	0.0150939	0.000925394	0.0134266
mmu-miR-217	0.000129502	0.000902973	0.00105933	0.00738805	0.00380144	0.00132171	0.00135847	0.000181513	0.00102416	0.000440192	0.000193609	0.000509032
mmu-miR-22	0.0906392	0.198253	0.108114	0.54001	0.510611	0.266734	0.207645	0.0717744	0.452141	0.140342	0.332441	0.107067
mmu-miR-221-3p	0.00643616	0.0223519	0.0223506	0.120059	0.061333	0.0425756	0.0231161	0.0130446	0.0245012	0.019764	0.0216933	0.00849439
mmu-miR-222	0.00713397	0.0244688	0.0401453	0.118242	0.117215	0.0424294	0.0404614	0.00989643	0.0183029	0.0188085	0.00693379	0.0114531
mmu-miR-223-3p	0.0136653	0.0856328	0.0242174	0.263265	0.195784	0.0694778	0.058916	0.0337662	0.121854	0.0526712	0.098701	0.0150631
mmu-miR-224-5p	0.0129194	0.0855754	0.0372271	0.564424	0.454356	0.130144	0.0463182	0.0173028	0.0586462	0.039234	0.0205844	0.00768547
mmu-miR-23a	0.834133	2.16874	1.04277	2.77554	2.13258	0.97864	0.969316	0.456583	1.56056	0.678218	1.68427	0.498726
mmu-miR-26a-5p	0.341424	1.02286	0.364149	1.32023	1.96389	0.670011	0.618704	0.525382	0.791256	0.472584	1.13814	0.33899
mmu-miR-27b	0.304167	0.655571	0.385882	1.38221	0.911026	0.33961	0.541214	0.492062	0.592212	0.349899	0.515983	0.37206
mmu-miR-29a-3p	0.242921	0.654083	0.256273	1.56366	1.92459	0.646585	0.978838	1.151	1.41261	0.834318	0.884074	0.592291
mmu-miR-301b	0.000611244	0.0077964	0.00197775	0.0326878	0.0223032	0.0178621	0.00378652	0.0013922	0.00306804	0.00405847	0.000457789	0.000874647
mmu-miR-30c	0.28094	0.749129	0.223615	0.811451	1.64099	0.620492	0.510689	0.296278	0.651691	0.57586	0.719339	0.321203
mmu-miR-31	0.00528486	0.0146439	0.0151912	0.0260697	0.0243945	0.0101028	0.00714935	0.00291584	0.00391793	0.00842048	0.00300577	0.007392
mmu-miR-322-5p	0.0152057	0.106868	0.024502	0.100266	0.265918	0.0957634	0.097219	0.038834	0.16041	0.0966022	0.111719	0.0318705
mmu-miR-329-3p	0.00343035	0.00749969	0.00469745	0.0143227	0.0153289	0.00308601	0.00300864	0.00160844	0.00278268	0.00101541	0.00173233	0.000512504
mmu-miR-33-3p	0.000130437	0.0113651	0.00228025	0.0977363	0.0554406	0.0132666	0.00371437	0.00135416	0.00142846	0.00235125	0.000403297	0.000930011
mmu-miR-33-5p	0.000976182	0.0499562	0.00537361	0.0935799	0.157408	0.100982	0.0211967	0.00284903	0.00599592	0.00767868	0.000165195	0.00103007
mmu-miR-342-3p	0.0287555	0.176	0.0405039	0.221353	0.30793	0.164298	0.0543127	0.0436503	0.039614	0.0420011	0.0481038	0.0363993
mmu-miR-342-5p	0.00130706	0.00320701	0.0039731	0.00890729	0.0242714	0.00590016	0.00286926	0.00117959	0.000997237	0.00110341	0.0014325	0.00162746
mmu-miR-34a	0.00815656	0.0140406	0.0157398	0.1034	0.0806343	0.0468685	0.0546054	0.0413287	0.0544054	0.0587804	0.0596229	0.0302678
mmu-miR-374	0.0101833	0.0462883	0.0127714	0.0285016	0.0675969	0.0363278	0.0117757	0.00505832	0.017927	0.0102087	0.0275218	0.00432375
mmu-miR-375-3p	0.00366977	0.00576855	0.00535546	0.00600445	0.00826229	0.00583018	0.00444037	0.00286023	0.00364762	0.00265957	0.0018547	0.0019677
mmu-miR-379-5p	0.00649583	0.0298717	0.0067669	0.0322067	0.0247615	0.0169705	0.00702894	0.00310616	0.00873816	0.00384391	0.00580004	0.00125105
mmu-miR-382-5p	0.0151058	0.122658	0.0197742	0.198071	0.189176	0.057755	0.0121166	0.00772526	0.0103279	0.00979976	0.0074752	0.00356412
mmu-miR-383	0.0020606	0.0248399	0.0519335	0.178272	0.17242	0.040301	0.0383638	0.00633547	0.00767577	0.00768278	0.00539333	0.014316
mmu-miR-384-5p	0.00129472	0.0145695	0.00185931	0.055216	0.0281344	0.00174941	0.00310957	0.00192798	0.00145975	0.0012069	0.00096665	0.000299463
mmu-miR-410	0.00488394	0.0171	0.0121021	0.0483214	0.048505	0.0210441	0.00839958	0.00509555	0.00624302	0.00414254	0.00229393	0.00272753
mmu-miR-411-5p	0.00414827	0.214634	0.015991	0.711199	0.500357	0.298987	0.0220394	0.0109037	0.0181795	0.0302365	0.00498134	0.00255249
mmu-miR-434-3p	0.0140808	0.0135515	0.0144432	0.0302384	0.0391676	0.00777864	0.00896691	0.0100244	0.00879451	0.0053382	0.0077664	0.00360477
mmu-miR-451a	0.163946	0.524731	0.138753	1.74174	6.27574	1.06519	0.858043	1.66268	0.960288	0.79889	3.44016	0.329171
mmu-miR-488	0.0003011	0.00148339	0.00803751	0.0191543	0.0675687	0.0064212	0.00427345	0.00168242	0.00250628	0.00294211	0.00144284	0.00171572
mmu-miR-494-3p	1.45308	0.406434	1.24279	0.877781	0.583391	0.412652	7.79413	4.29916	0.800333	1.55239	3.44658	3.71881
mmu-miR-497	0.0210857	0.0538749	0.0314551	0.0617857	0.0950847	0.0499582	0.0483106	0.0413767	0.0386152	0.0327597	0.0350475	0.0269628
mmu-miR-499	0.000128682	0.00359237	0.00127975	0.00746834	0.00587112	0.012298	0.00103816	0.000470573	0.000441816	9.60726e-05	0.000355849	0.00328097
mmu-miR-672-5p	0.00169254	0.00482489	0.00702376	0.043713	0.0311424	0.016582	0.00471453	0.00267267	0.00235526	0.00543554	0.0019147	0.00274794
mmu-miR-674-3p	0.00383203	0.0114609	0.00449064	0.0234708	0.0137863	0.00775473	0.00419325	0.00373914	0.00636998	0.00560511	0.0037826	0.0034654
mmu-miR-675-3p	0.000142279	0.00395787	0.00219546	0.0249047	0.0391075	0.0148878	0.00756913	0.00232836	0.00159709	0.00576809	0.000957583	0.00339708
mmu-miR-7001-5p	0.000653814	0.0056459	0.021014	0.13503	0.0164261	0.0117426	0.0343008	0.00143409	0.00664359	0.00134472	0.00125743	0.00569932
mmu-miR-92a-3p	0.154145	0.154449	0.173447	0.68572	0.356493	0.240174	0.223097	0.327563	0.186353	0.270901	0.16772	0.21774
mmu-miR-99a	0.053686	0.241068	0.169451	0.288981	0.369227	0.121826	0.118239	0.0547026	0.153115	0.0738569	0.127927	0.0431553
mmu-miRNA-130a	0.010281	0.0317595	0.0124892	0.10399	0.0847356	0.0181356	0.0329343	0.0229047	0.0524342	0.0475155	0.0165849	0.00896192

## Sheet: fold change
Target	m/C		Target	m/C	log2FC									Target	T8/C	Target	T8/C	log2FC										Target	P8/C		Target	P8/C	log2FC							Target	T8/m		Target	T8/m	log2FC
mmu-miR-494-3p	0.604011		mmu-miR-122-5p	2.05457	1.03884									mmu-miR-137	0.170207	mmu-miR-137	0.170207	-2.55464										mmu-miR-214-3p	0.0774315		mmu-miR-214-3p	0.0774315	-3.69094							mmu-miR-1-3p	0.0316623		mmu-miR-1-3p	0.0316623	-4.98109
mmu-miR-155-5p	0.842842		mmu-miR-329-3p	2.09488	1.06687									mmu-miR-106	0.185469	mmu-miR-106	0.185469	-2.43075										mmu-miR-181b-5p	0.105143		mmu-miR-181b-5p	0.105143	-3.24958							mmu-miR-411-5p	0.0338439		mmu-miR-411-5p	0.0338439	-4.88496
mmu-let-7b-5p	0.906103		mmu-miR-181b-5p	2.13369	1.09335									mmu-miR-382-5p	0.191509	mmu-miR-382-5p	0.191509	-2.38452										mmu-miR-342-5p	0.13228		mmu-miR-342-5p	0.13228	-2.91833							mmu-miR-33-3p	0.0390342		mmu-miR-33-3p	0.0390342	-4.67912
mmu-miR-145-5p	1.12299		mmu-miR-106	2.22184	1.15176									mmu-miR-411-5p	0.217753	mmu-miR-411-5p	0.217753	-2.19923										mmu-miR-34a	0.139533		mmu-miR-34a	0.139533	-2.84132							mmu-miR-155-3p	0.0466818		mmu-miR-155-3p	0.0466818	-4.42099
mmu-miR-193b-3p	1.19573		mmu-miR-674-3p	2.27521	1.186									mmu-miR-122-5p	0.334594	mmu-miR-122-5p	0.334594	-1.57952										mmu-let-7g	0.151327		mmu-let-7g	0.151327	-2.72426							mmu-miR-137	0.0500417		mmu-miR-137	0.0500417	-4.32072
mmu-miR-375-3p	1.35847		mmu-miR-26a-5p	2.2877	1.1939									mmu-miR-17-3p	0.349939	mmu-miR-17-3p	0.349939	-1.51483										mmu-miR-210	0.157602		mmu-miR-210	0.157602	-2.66564							mmu-miR-216a	0.0519754		mmu-miR-216a	0.0519754	-4.26603
mmu-miR-150-5p	1.36474		mmu-miR-139-5P	2.36642	1.24271									mmu-miR-384-5p	0.366592	mmu-miR-384-5p	0.366592	-1.44775										mmu-miR-499	0.16088		mmu-miR-499	0.16088	-2.63594							mmu-miR-146a-3p	0.0605656		mmu-miR-146a-3p	0.0605656	-4.04536
mmu-miR-10a-5p	1.38657		mmu-miR-134	2.44994	1.29275									mmu-miR-499	0.390046	mmu-miR-499	0.390046	-1.35828										mmu-miR-497	0.193127		mmu-miR-497	0.193127	-2.37238							mmu-miR-130b-5p	0.0653647		mmu-miR-130b-5p	0.0653647	-3.93534
mmu-miR-125a-5p	1.43466		mmu-miR-30c	2.45112	1.29344									mmu-miR-31	0.398153	mmu-miR-31	0.398153	-1.3286										mmu-miR-126-3p	0.208622		mmu-miR-126-3p	0.208622	-2.26104							mmu-miR-382-5p	0.0677971		mmu-miR-382-5p	0.0677971	-3.88263
mmu-miR-23a	1.45509		mmu-miR-148a	2.50338	1.32388									mmu-miR-379-5p	0.437545	mmu-miR-379-5p	0.437545	-1.1925										mmu-miR-382-5p	0.244351		mmu-miR-382-5p	0.244351	-2.03297							mmu-miR-181b-3p	0.0736987		mmu-miR-181b-3p	0.0736987	-3.76222
mmu-miR-143	1.50039		mmu-miR-214-3p	2.5567	1.35428									mmu-miR-144-3p	0.447648	mmu-miR-144-3p	0.447648	-1.15956										mmu-miR-379-5p	0.248001		mmu-miR-379-5p	0.248001	-2.01158							mmu-miR-499	0.0760819		mmu-miR-499	0.0760819	-3.7163
mmu-let-7d	1.56324		mmu-miR-92a-3p	2.66033	1.4116									mmu-miR-141-5p	0.466404	mmu-miR-141-5p	0.466404	-1.10035										mmu-miR-672-5p	0.252582		mmu-miR-672-5p	0.252582	-1.98518							mmu-miR-384-5p	0.0763491		mmu-miR-384-5p	0.0763491	-3.71125
mmu-miR-181a	1.60177		mmu-miR-146b-5p	2.67513	1.41961									mmu-miR-33-3p	0.471626	mmu-miR-33-3p	0.471626	-1.08428										mmu-miR-23a	0.265177		mmu-miR-23a	0.265177	-1.91497							mmu-miR-141-5p	0.0778075		mmu-miR-141-5p	0.0778075	-3.68395
mmu-miR-10b	1.61935		mmu-miR-103-3p	2.70861	1.43755									mmu-miR-329-3p	0.473509	mmu-miR-329-3p	0.473509	-1.07854										mmu-miR-144-3p	0.267467		mmu-miR-144-3p	0.267467	-1.90257							mmu-miR-106	0.0834754		mmu-miR-106	0.0834754	-3.5825
mmu-miR-99a	1.68037		mmu-miR-21-3p	2.72102	1.44415									mmu-miR-146a-3p	0.496609	mmu-miR-146a-3p	0.496609	-1.00982										mmu-miR-146a-3p	0.268849		mmu-miR-146a-3p	0.268849	-1.89513							mmu-miR-33-5p	0.0853528		mmu-miR-33-5p	0.0853528	-3.55042
mmu-let-7g	1.70965		mmu-miR-200b-3p	2.7981	1.48445									mmu-miR-374	0.502015	mmu-miR-322-5p	2.0226	1.01621										mmu-miR-181a	0.269738		mmu-miR-181a	0.269738	-1.89037							mmu-miR-488	0.09085		mmu-miR-488	0.09085	-3.46037
mmu-miR-379-5p	1.71415		mmu-miR-382-5p	2.82473	1.49812									mmu-miR-200b-3p	0.523449	mmu-miR-21-5p	2.56699	1.36008										mmu-miR-675-3p	0.30393		mmu-miR-675-3p	0.30393	-1.71819							mmu-miR-17-3p	0.096466		mmu-miR-17-3p	0.096466	-3.37384
mmu-miR-31	1.72458		mmu-miR-342-3p	2.82794	1.49975									mmu-miR-33-5p	0.533542	mmu-miR-29a-3p	3.07163	1.61901										mmu-miR-146b-5p	0.314286		mmu-miR-146b-5p	0.314286	-1.66985							mmu-miR-224-5p	0.106419		mmu-miR-224-5p	0.106419	-3.23217
mmu-miR-434-3p	1.83443		mmu-miR-146a-5p	2.9868	1.5786									mmu-miR-10a-5p	0.537611	mmu-miR-34a	3.96288	1.98655										mmu-miR-301b	0.347466		mmu-miR-301b	0.347466	-1.52506							mmu-miR-672-5p	0.106548		mmu-miR-672-5p	0.106548	-3.23043
mmu-miR-374	1.91249		mmu-miR-322-5p	3.1516	1.65608									mmu-miR-155-3p	0.540147	mmu-miR-494-3p	4.15614	2.05524										mmu-miR-193b-3p	0.366289		mmu-miR-193b-3p	0.366289	-1.44895							mmu-miR-301b	0.113197		mmu-miR-301b	0.113197	-3.14309
mmu-miR-497	1.94359		mmu-miR-144-3p	3.20221	1.67907									mmu-miR-135b	0.541517	mmu-miR-451a	4.20702	2.0728										mmu-miR-224-5p	0.397128		mmu-miR-224-5p	0.397128	-1.33232							mmu-miR-183-5p	0.121292		mmu-miR-183-5p	0.121292	-3.04344
mmu-miR-27b	1.9566		mmu-miR-22	3.31822	1.73041									mmu-miR-342-3p	0.560944	mmu-miR-124-3p	6.89679	2.78592										mmu-miR-141-5p	0.438155		mmu-miR-141-5p	0.438155	-1.19049							mmu-miR-342-5p	0.129126		mmu-miR-342-5p	0.129126	-2.95315
mmu-miR-122-5p	2.05457		mmu-miR-126-5p	3.39333	1.7627									mmu-miR-130b-5p	0.564841													mmu-miR-143	0.438505		mmu-miR-143	0.438505	-1.18933							mmu-miR-383	0.133954		mmu-miR-383	0.133954	-2.90019
mmu-miR-329-3p	2.09488		mmu-miR-137	3.40129	1.76608									mmu-miR-410	0.579068													mmu-miR-375-3p	0.443096		mmu-miR-375-3p	0.443096	-1.17431							mmu-miR-144-3p	0.139793		mmu-miR-144-3p	0.139793	-2.83863
mmu-miR-181b-5p	2.13369		mmu-miR-410	3.45803	1.78995									mmu-let-7b-5p	0.584732													mmu-miR-122-5p	0.458182		mmu-miR-122-5p	0.458182	-1.12601							mmu-miR-135b	0.144624		mmu-miR-135b	0.144624	-2.78963
mmu-miR-106	2.22184		mmu-miR-29a-3p	3.58529	1.84209									mmu-miR-342-5p	0.594554													mmu-miR-21-5p	0.490549		mmu-miR-21-5p	0.490549	-1.02753							mmu-miR-675-3p	0.145685		mmu-miR-675-3p	0.145685	-2.77907
mmu-miR-674-3p	2.27521		mmu-miR-210-3p	3.62121	1.85647									mmu-miR-125a-5p	0.596327													mmu-miR-130b-5p	0.497369		mmu-miR-130b-5p	0.497369	-1.00761							mmu-miR-122-5p	0.162854		mmu-miR-122-5p	0.162854	-2.61835
mmu-miR-26a-5p	2.2877		mmu-miR-17-3p	3.62759	1.85901									mmu-miR-134	0.639696													mmu-miR-27b	0.515512		mmu-miR-126-5p	2.00358	1.00258							mmu-miR-195-3p	0.165794		mmu-miR-195-3p	0.165794	-2.59254
mmu-miR-139-5P	2.36642		mmu-miR-135b	3.74432	1.9047									mmu-miR-10b	0.65153													mmu-miR-186-5p	0.515797		mmu-miR-92a-3p	2.04291	1.03062							mmu-miR-410	0.167456		mmu-miR-410	0.167456	-2.57814
mmu-miR-134	2.44994		mmu-miRNA-130a	3.79355	1.92355									mmu-let-7d	0.65754													mmu-miR-21-3p	0.518416		mmu-miR-384-5p	2.56958	1.36153							mmu-miR-124-5p	0.176726		mmu-miR-124-5p	0.176726	-2.50041
mmu-miR-30c	2.45112		mmu-miR-222	3.87309	1.95348									mmu-miR-434-3p	0.660379													mmu-miR-135b	0.519086		mmu-miR-33-3p	2.8101	1.49062							mmu-miR-10a-3p	0.186898		mmu-miR-10a-3p	0.186898	-2.41968
mmu-miR-148a	2.50338		mmu-miR-126-3p	4.03301	2.01186									mmu-miR-383	0.664371													mmu-miR-216a	0.527653		mmu-miR-17-3p	2.89472	1.53342							mmu-miR-200b-3p	0.187073		mmu-miR-200b-3p	0.187073	-2.41833
mmu-miR-214-3p	2.5567		mmu-miR-210	4.11805	2.04196									mmu-miR-99a	0.702399													mmu-miR-10b	0.533189		mmu-miR-135a	3.9189	1.97045							mmu-miR-19b-3p	0.1897		mmu-miR-19b-3p	0.1897	-2.39821
mmu-miR-92a-3p	2.66033		mmu-miR-223-3p	4.27903	2.09729									mmu-miR-181b-3p	0.71155													mmu-miR-10a-3p	0.535828		mmu-miR-674-3p	4.2453	2.08587							mmu-miR-342-3p	0.198358		mmu-miR-342-3p	0.198358	-2.33382
mmu-miR-146b-5p	2.67513		mmu-miR-221-3p	4.37961	2.1308									mmu-miR-672-5p	0.719469													mmu-miR-22	0.546338		mmu-miR-33-5p	5.52098	2.46493							mmu-miR-217	0.204948		mmu-miR-217	0.204948	-2.28667
mmu-miR-103-3p	2.70861		mmu-miR-185-3P	4.39825	2.13693									mmu-miR-674-3p	0.722943													mmu-let-7b-5p	0.553587											mmu-miR-185-3P	0.210265		mmu-miR-185-3P	0.210265	-2.24972
mmu-miR-21-3p	2.72102		mmu-miR-342-5p	4.60446	2.20303									mmu-miR-155-5p	0.723148													mmu-miR-221-3p	0.605573											mmu-miR-329-3p	0.226032		mmu-miR-329-3p	0.226032	-2.1454
mmu-miR-200b-3p	2.7981		mmu-miR-384-5p	4.80152	2.26349									mmu-miR-23a	0.738191													mmu-miR-411-5p	0.607342											mmu-miR-31	0.23087		mmu-miR-31	0.23087	-2.11485
mmu-miR-382-5p	2.82473		mmu-miR-383	4.9597	2.31025									mmu-miR-375-3p	0.740055													mmu-miR-181b-3p	0.621123											mmu-miR-222	0.247082		mmu-miR-222	0.247082	-2.01694
mmu-miR-342-3p	2.82794		mmu-miR-124-5p	4.98955	2.31891									mmu-miR-181b-5p	0.751265													mmu-miR-155-3p	0.649687											mmu-miR-379-5p	0.255255		mmu-miR-379-5p	0.255255	-1.96999
mmu-miR-146a-5p	2.9868		mmu-miR-499	5.12666	2.35802									mmu-miR-301b	0.794074													mmu-let-7d	0.65609											mmu-miR-7001-5p	0.259674		mmu-miR-7001-5p	0.259674	-1.94523
mmu-miR-322-5p	3.1516		mmu-miR-10a-3p	5.28048	2.40067									mmu-miR-488	0.86155													mmu-miR-200b-3p	0.674672											mmu-miR-134	0.261107		mmu-miR-134	0.261107	-1.93729
mmu-miR-144-3p	3.20221		mmu-miR-21-5p	5.34679	2.41867									mmu-miR-150-5p	0.866681													mmu-miR-145-5p	0.694858											mmu-miR-374	0.262493		mmu-miR-374	0.262493	-1.92965
mmu-miR-22	3.31822		mmu-miR-186-5p	5.51203	2.46258									mmu-miR-145-5p	0.875868													mmu-miR-137	0.707235											mmu-miR-221-3p	0.270852		mmu-miR-221-3p	0.270852	-1.88442
mmu-miR-126-5p	3.39333		mmu-miR-7001-5p	5.97497	2.57893									mmu-miR-124-5p	0.881785													mmu-miR-183-5p	0.745738											mmu-miR-135a	0.282609		mmu-miR-135a	0.282609	-1.82312
mmu-miR-137	3.40129		mmu-miR-217	5.98105	2.5804									mmu-miR-224-5p	0.900866													mmu-miR-195-3p	0.746457											mmu-miR-186-5p	0.283382		mmu-miR-186-5p	0.283382	-1.81918
mmu-miR-410	3.45803		mmu-miR-141-5p	5.99434	2.5836									mmu-miR-216a	0.920388													mmu-miR-155-5p	0.750305											mmu-miR-674-3p	0.317747		mmu-miR-674-3p	0.317747	-1.65405
mmu-miR-29a-3p	3.58529		mmu-miR-34a	6.08648	2.60561									mmu-miR-185-3P	0.924799													mmu-miR-103-3p	0.757383											mmu-miR-210	0.324681		mmu-miR-210	0.324681	-1.62291
mmu-miR-210-3p	3.62121		mmu-miR-33-5p	6.25102	2.64409									mmu-miR-183-5p	0.946668													mmu-miR-134	0.773145											mmu-miR-181b-5p	0.352097		mmu-miR-181b-5p	0.352097	-1.50596
mmu-miR-17-3p	3.62759		mmu-miR-411-5p	6.43406	2.68573									mmu-miR-214-3p	0.951757													mmu-miR-434-3p	0.81399											mmu-miR-210-3p	0.355729		mmu-miR-210-3p	0.355729	-1.49115
mmu-miR-135b	3.74432		mmu-miR-672-5p	6.75253	2.75543									mmu-miR-222	0.956969													mmu-miRNA-130a	0.821461											mmu-miR-434-3p	0.359992		mmu-miR-434-3p	0.359992	-1.47396
mmu-miRNA-130a	3.79355		mmu-miR-124-3p	6.87443	2.78124									mmu-miR-10a-3p	0.98691													mmu-miR-124-5p	0.845404											mmu-miR-214-3p	0.37226		mmu-miR-214-3p	0.37226	-1.42562
mmu-miR-222	3.87309		mmu-miR-135a	6.98504	2.80427									mmu-miR-1-3p	0.998635													mmu-miR-19b-3p	0.890564											mmu-miR-451a	0.383258		mmu-miR-451a	0.383258	-1.38361
mmu-miR-126-3p	4.03301		mmu-miR-301b	7.01496	2.81043									mmu-miR-181a	1.01237													mmu-miR-217	0.919979											mmu-miR-126-3p	0.383725		mmu-miR-126-3p	0.383725	-1.38185
mmu-miR-210	4.11805		mmu-miR-183-5p	7.80484	2.96437									mmu-let-7g	1.01313													mmu-miR-210-3p	0.976788											mmu-miR-10a-5p	0.387729		mmu-miR-10a-5p	0.387729	-1.36688
mmu-miR-223-3p	4.27903		mmu-miR-146a-3p	8.19953	3.03554									mmu-miR-143	1.07997													mmu-miR-10a-5p	1.01346											mmu-miR-10b	0.40234		mmu-miR-10b	0.40234	-1.31351
mmu-miR-221-3p	4.37961		mmu-miR-195-3p	8.27133	3.04812									mmu-miR-26a-5p	1.11971													mmu-miR-322-5p	1.12802											mmu-miR-223-3p	0.405914		mmu-miR-223-3p	0.405914	-1.30075
mmu-miR-185-3P	4.39825		mmu-miR-224-5p	8.46528	3.08156									mmu-miR-103-3p	1.12806													mmu-miR-125a-5p	1.15434											mmu-miR-125a-5p	0.415658		mmu-miR-125a-5p	0.415658	-1.26653
mmu-miR-342-5p	4.60446		mmu-miR-130b-5p	8.64137	3.11126									mmu-miR-193b-3p	1.14482													mmu-miR-410	1.16498											mmu-miR-103-3p	0.416471		mmu-miR-103-3p	0.416471	-1.26371
mmu-miR-384-5p	4.80152		mmu-miR-19b-3p	9.26893	3.2124									mmu-miR-139-5P	1.15305													mmu-miR-150-5p	1.17274											mmu-miR-146a-5p	0.416739		mmu-miR-146a-5p	0.416739	-1.26278
mmu-miR-383	4.9597		mmu-miR-488	9.48322	3.24538									mmu-miR-30c	1.1635													mmu-miR-148a	1.17467											mmu-miR-126-5p	0.417872		mmu-miR-126-5p	0.417872	-1.25887
mmu-miR-124-5p	4.98955		mmu-miR-181b-3p	9.65485	3.27125									mmu-miR-221-3p	1.18622													mmu-miR-374	1.19316											mmu-miR-99a	0.418004		mmu-miR-99a	0.418004	-1.25841
mmu-miR-499	5.12666		mmu-miR-451a	10.977	3.45641									mmu-miR-497	1.20567													mmu-miR-139-5P	1.21374											mmu-let-7d	0.420627		mmu-let-7d	0.420627	-1.24939
mmu-miR-10a-3p	5.28048		mmu-miR-155-3p	11.5708	3.53242									mmu-miR-27b	1.20798													mmu-miR-185-3P	1.22534											mmu-miR-30c	0.474679		mmu-miR-30c	0.474679	-1.07497
mmu-miR-21-5p	5.34679		mmu-miR-33-3p	12.0824	3.59483									mmu-miR-217	1.2258													mmu-miR-7001-5p	1.27388											mmu-miR-21-5p	0.4801		mmu-miR-21-5p	0.4801	-1.05859
mmu-miR-186-5p	5.51203		mmu-miR-675-3p	12.5325	3.64761									mmu-miR-146a-5p	1.24472													mmu-miR-342-3p	1.28001											mmu-miR-139-5P	0.487255		mmu-miR-139-5P	0.487255	-1.03725
mmu-miR-7001-5p	5.97497		mmu-miR-216a	17.7081	4.14634									mmu-miR-148a	1.27625													mmu-miR-29a-3p	1.28932											mmu-miR-26a-5p	0.489448		mmu-miR-26a-5p	0.489448	-1.03077
mmu-miR-217	5.98105		mmu-miR-1-3p	31.5402	4.97912									mmu-miR-210-3p	1.28817													mmu-miR-31	1.29923											mmu-miR-21-3p	0.493693		mmu-miR-21-3p	0.493693	-1.01831
mmu-miR-141-5p	5.99434													mmu-miR-146b-5p	1.32148													mmu-miR-494-3p	1.30968											mmu-miR-146b-5p	0.49399		mmu-miR-146b-5p	0.49399	-1.01745
mmu-miR-34a	6.08648													mmu-miR-210	1.33705													mmu-miR-99a	1.31649											mmu-miR-23a	0.507318		mmu-miR-494-3p	6.88091	2.7826
mmu-miR-33-5p	6.25102													mmu-miR-21-3p	1.34335													mmu-miR-124-3p	1.33269											mmu-miR-148a	0.509812
mmu-miR-411-5p	6.43406													mmu-miR-195-3p	1.37134													mmu-miR-1-3p	1.33986											mmu-miRNA-130a	0.52341
mmu-miR-672-5p	6.75253													mmu-miR-126-5p	1.41798													mmu-miR-106	1.34073											mmu-miR-375-3p	0.544771
mmu-miR-124-3p	6.87443													mmu-miR-92a-3p	1.52894													mmu-miR-26a-5p	1.34361											mmu-miR-22	0.555324
mmu-miR-135a	6.98504													mmu-miR-126-3p	1.54757													mmu-miR-222	1.34749											mmu-miR-92a-3p	0.57472
mmu-miR-301b	7.01496													mmu-miR-7001-5p	1.55154													mmu-miR-451a	1.36163											mmu-let-7g	0.592597
mmu-miR-183-5p	7.80484													mmu-miR-186-5p	1.56201													mmu-miR-30c	1.41342											mmu-miR-27b	0.617388
mmu-miR-146a-3p	8.19953													mmu-miR-223-3p	1.73692													mmu-miR-146a-5p	1.43959											mmu-miR-497	0.620333
mmu-miR-195-3p	8.27133													mmu-miR-19b-3p	1.75831													mmu-miR-223-3p	1.46056											mmu-miR-181a	0.632031
mmu-miR-224-5p	8.46528													mmu-miR-675-3p	1.82581													mmu-miR-488	1.60791											mmu-miR-150-5p	0.635051
mmu-miR-130b-5p	8.64137													mmu-miR-22	1.84269													mmu-miR-383	1.63869											mmu-miR-322-5p	0.641768
mmu-miR-19b-3p	9.26893													mmu-miR-135a	1.97403													mmu-miR-329-3p	1.90564											mmu-let-7b-5p	0.645327
mmu-miR-488	9.48322													mmu-miRNA-130a	1.98558													mmu-miR-126-5p	2.00358											mmu-miR-34a	0.651095
mmu-miR-181b-3p	9.65485													mmu-miR-322-5p	2.0226													mmu-miR-92a-3p	2.04291											mmu-miR-143	0.719788
mmu-miR-451a	10.977													mmu-miR-21-5p	2.56699													mmu-miR-384-5p	2.56958											mmu-miR-145-5p	0.779942
mmu-miR-155-3p	11.5708													mmu-miR-29a-3p	3.07163													mmu-miR-33-3p	2.8101											mmu-miR-29a-3p	0.856732
mmu-miR-33-3p	12.0824													mmu-miR-34a	3.96288													mmu-miR-17-3p	2.89472											mmu-miR-155-5p	0.857988
mmu-miR-675-3p	12.5325													mmu-miR-494-3p	4.15614													mmu-miR-135a	3.9189											mmu-miR-193b-3p	0.957428
mmu-miR-216a	17.7081													mmu-miR-451a	4.20702													mmu-miR-674-3p	4.2453											mmu-miR-124-3p	1.00325
mmu-miR-1-3p	31.5402													mmu-miR-124-3p	6.89679													mmu-miR-33-5p	5.52098											mmu-miR-494-3p	6.88091

## Sheet: P value
Target	m/C	差异标注		Target	T8/C	差异标注		Target	P8/C	差异标注		Target	T8/m	差异标注		Target	P8/m	差异标注		Target	P8/T8	差异标注
mmu-let-7b-5p	0.819838	ns		mmu-let-7b-5p	0.26529	ns		mmu-let-7b-5p	0.122399	ns		mmu-let-7b-5p	0.470839	ns		mmu-let-7b-5p	0.352393	ns		mmu-let-7b-5p	0.909541	ns
mmu-let-7d	0.385406	ns		mmu-let-7d	0.336633	ns		mmu-let-7d	0.284747	ns		mmu-let-7d	0.200771	ns		mmu-let-7d	0.195594	ns		mmu-let-7d	0.899436	ns
mmu-let-7g	0.396297	ns		mmu-let-7g	0.983153	ns		mmu-let-7g	0.674026	ns		mmu-let-7g	0.29517	ns		mmu-let-7g	0.153137	ns		mmu-let-7g	0.404773	ns
mmu-miR-103-3p	0.210192	ns		mmu-miR-103-3p	0.806766	ns		mmu-miR-103-3p	0.772295	ns		mmu-miR-103-3p	0.221278	ns		mmu-miR-103-3p	0.228993	ns		mmu-miR-103-3p	0.944863	ns
mmu-miR-106	0.279813	ns		mmu-miR-106	0.39693	ns		mmu-miR-106	0.44898	ns		mmu-miR-106	0.0121253	*		mmu-miR-106	0.0162029	*		mmu-miR-106	0.58582	ns
mmu-miR-10a-3p	#DIV/0!	#DIV/0!		mmu-miR-10a-3p	0.954953	ns		mmu-miR-10a-3p	0.017709	*		mmu-miR-10a-3p	#DIV/0!	#DIV/0!		mmu-miR-10a-3p	#DIV/0!	#DIV/0!		mmu-miR-10a-3p	0.00632785	**
mmu-miR-10a-5p	0.596099	ns		mmu-miR-10a-5p	0.497599	ns		mmu-miR-10a-5p	0.41674	ns		mmu-miR-10a-5p	0.0805067	ns		mmu-miR-10a-5p	0.0601391	ns		mmu-miR-10a-5p	0.719696	ns
mmu-miR-10b	0.497356	ns		mmu-miR-10b	0.617528	ns		mmu-miR-10b	0.436555	ns		mmu-miR-10b	0.200722	ns		mmu-miR-10b	0.132006	ns		mmu-miR-10b	0.58055	ns
mmu-miR-122-5p	0.289259	ns		mmu-miR-122-5p	0.165709	ns		mmu-miR-122-5p	0.0858973	ns		mmu-miR-122-5p	0.106925	ns		mmu-miR-122-5p	0.0875593	ns		mmu-miR-122-5p	0.724016	ns
mmu-miR-124-3p	0.240339	ns		mmu-miR-124-3p	0.172071	ns		mmu-miR-124-3p	0.989051	ns		mmu-miR-124-3p	0.99694	ns		mmu-miR-124-3p	0.242227	ns		mmu-miR-124-3p	0.174065	ns
mmu-miR-124-5p	0.140352	ns		mmu-miR-124-5p	0.840165	ns		mmu-miR-124-5p	0.303266	ns		mmu-miR-124-5p	0.128451	ns		mmu-miR-124-5p	0.0996931	ns		mmu-miR-124-5p	0.262438	ns
mmu-miR-125a-5p	0.452595	ns		mmu-miR-125a-5p	0.125945	ns		mmu-miR-125a-5p	0.231387	ns		mmu-miR-125a-5p	0.19372	ns		mmu-miR-125a-5p	0.231044	ns		mmu-miR-125a-5p	0.837676	ns
mmu-miR-126-3p	0.0940695	ns		mmu-miR-126-3p	0.416298	ns		mmu-miR-126-3p	0.69354	ns		mmu-miR-126-3p	0.140174	ns		mmu-miR-126-3p	0.128827	ns		mmu-miR-126-3p	0.751776	ns
mmu-miR-126-5p	0.113411	ns		mmu-miR-126-5p	0.617227	ns		mmu-miR-126-5p	0.765732	ns		mmu-miR-126-5p	0.163455	ns		mmu-miR-126-5p	0.175889	ns		mmu-miR-126-5p	0.902002	ns
mmu-miR-130b-5p	0.233378	ns		mmu-miR-130b-5p	0.371917	ns		mmu-miR-130b-5p	0.73028	ns		mmu-miR-130b-5p	0.211527	ns		mmu-miR-130b-5p	0.223724	ns		mmu-miR-130b-5p	0.515267	ns
mmu-miR-134	0.0217666	*		mmu-miR-134	0.43372	ns		mmu-miR-134	0.275041	ns		mmu-miR-134	0.00137245	**		mmu-miR-134	0.000307512	***		mmu-miR-134	0.57479	ns
mmu-miR-135a	0.0913251	ns		mmu-miR-135a	0.241029	ns		mmu-miR-135a	0.20581	ns		mmu-miR-135a	0.141614	ns		mmu-miR-135a	0.13479	ns		mmu-miR-135a	0.931756	ns
mmu-miR-135b	0.148806	ns		mmu-miR-135b	0.575318	ns		mmu-miR-135b	0.44712	ns		mmu-miR-135b	0.077841	ns		mmu-miR-135b	0.0676985	ns		mmu-miR-135b	0.467573	ns
mmu-miR-137	0.111429	ns		mmu-miR-137	0.409695	ns		mmu-miR-137	0.36437	ns		mmu-miR-137	0.0134736	*		mmu-miR-137	0.0122531	*		mmu-miR-137	0.39501	ns
mmu-miR-139-5P	0.111333	ns		mmu-miR-139-5P	0.45419	ns		mmu-miR-139-5P	0.281755	ns		mmu-miR-139-5P	0.137195	ns		mmu-miR-139-5P	0.175753	ns		mmu-miR-139-5P	0.498433	ns
mmu-miR-1-3p	0.346949	ns		mmu-miR-1-3p	0.998602	ns		mmu-miR-1-3p	0.443106	ns		mmu-miR-1-3p	0.346883	ns		mmu-miR-1-3p	0.398716	ns		mmu-miR-1-3p	0.440302	ns
mmu-miR-141-5p	0.0373295	*		mmu-miR-141-5p	0.46212	ns		mmu-miR-141-5p	0.349299	ns		mmu-miR-141-5p	0.0211135	*		mmu-miR-141-5p	0.0191614	*		mmu-miR-141-5p	0.357928	ns
mmu-miR-143	0.439523	ns		mmu-miR-143	0.914982	ns		mmu-miR-143	0.399991	ns		mmu-miR-143	0.53224	ns		mmu-miR-143	0.0552594	ns		mmu-miR-143	0.363416	ns
mmu-miR-144-3p	0.333059	ns		mmu-miR-144-3p	0.538159	ns		mmu-miR-144-3p	0.324534	ns		mmu-miR-144-3p	0.210514	ns		mmu-miR-144-3p	0.167325	ns		mmu-miR-144-3p	0.187812	ns
mmu-miR-145-5p	0.79219	ns		mmu-miR-145-5p	0.691138	ns		mmu-miR-145-5p	0.763494	ns		mmu-miR-145-5p	0.61542	ns		mmu-miR-145-5p	0.941776	ns		mmu-miR-145-5p	0.618466	ns
mmu-miR-146a-3p	#DIV/0!	#DIV/0!		mmu-miR-146a-3p	0.463782	ns		mmu-miR-146a-3p	0.360058	ns		mmu-miR-146a-3p	#DIV/0!	#DIV/0!		mmu-miR-146a-3p	#DIV/0!	#DIV/0!		mmu-miR-146a-3p	0.118458	ns
mmu-miR-146a-5p	0.0411848	*		mmu-miR-146a-5p	0.6679	ns		mmu-miR-146a-5p	0.704773	ns		mmu-miR-146a-5p	0.0425246	*		mmu-miR-146a-5p	0.134324	ns		mmu-miR-146a-5p	0.90768	ns
mmu-miR-146b-5p	0.26692	ns		mmu-miR-146b-5p	0.633067	ns		mmu-miR-146b-5p	0.728354	ns		mmu-miR-146b-5p	0.355339	ns		mmu-miR-146b-5p	0.387146	ns		mmu-miR-146b-5p	0.989284	ns
mmu-miR-148a	0.154985	ns		mmu-miR-148a	0.603913	ns		mmu-miR-148a	0.748262	ns		mmu-miR-148a	0.188134	ns		mmu-miR-148a	0.223232	ns		mmu-miR-148a	0.929346	ns
mmu-miR-150-5p	0.362151	ns		mmu-miR-150-5p	0.713518	ns		mmu-miR-150-5p	0.666131	ns		mmu-miR-150-5p	0.102437	ns		mmu-miR-150-5p	0.637929	ns		mmu-miR-150-5p	0.365115	ns
mmu-miR-155-3p	#DIV/0!	#DIV/0!		mmu-miR-155-3p	0.540114	ns		mmu-miR-155-3p	0.336621	ns		mmu-miR-155-3p	#DIV/0!	#DIV/0!		mmu-miR-155-3p	#DIV/0!	#DIV/0!		mmu-miR-155-3p	0.0392284	*
mmu-miR-155-5p	0.669616	ns		mmu-miR-155-5p	0.432005	ns		mmu-miR-155-5p	0.421165	ns		mmu-miR-155-5p	0.522281	ns		mmu-miR-155-5p	0.532039	ns		mmu-miR-155-5p	0.829182	ns
mmu-miR-17-3p	0.0341957	*		mmu-miR-17-3p	0.406255	ns		mmu-miR-17-3p	0.314433	ns		mmu-miR-17-3p	0.00259172	**		mmu-miR-17-3p	0.00219928	**		mmu-miR-17-3p	0.481923	ns
mmu-miR-181a	0.505866	ns		mmu-miR-181a	0.949581	ns		mmu-miR-181a	0.449498	ns		mmu-miR-181a	0.504866	ns		mmu-miR-181a	0.779309	ns		mmu-miR-181a	0.450282	ns
mmu-miR-181b-3p	0.0216927	*		mmu-miR-181b-3p	0.621923	ns		mmu-miR-181b-3p	0.558311	ns		mmu-miR-181b-3p	0.0187483	*		mmu-miR-181b-3p	0.102109	ns		mmu-miR-181b-3p	0.487734	ns
mmu-miR-181b-5p	0.0578188	ns		mmu-miR-181b-5p	0.292592	ns		mmu-miR-181b-5p	0.710026	ns		mmu-miR-181b-5p	0.0359287	*		mmu-miR-181b-5p	0.450816	ns		mmu-miR-181b-5p	0.532356	ns
mmu-miR-183-5p	0.144383	ns		mmu-miR-183-5p	0.83385	ns		mmu-miR-183-5p	0.428765	ns		mmu-miR-183-5p	0.141627	ns		mmu-miR-183-5p	0.134339	ns		mmu-miR-183-5p	0.369396	ns
mmu-miR-185-3P	0.206486	ns		mmu-miR-185-3P	0.885834	ns		mmu-miR-185-3P	0.678665	ns		mmu-miR-185-3P	0.187069	ns		mmu-miR-185-3P	0.215468	ns		mmu-miR-185-3P	0.225193	ns
mmu-miR-186-5p	0.0396807	*		mmu-miR-186-5p	0.370187	ns		mmu-miR-186-5p	0.782682	ns		mmu-miR-186-5p	0.0545133	ns		mmu-miR-186-5p	0.0428407	*		mmu-miR-186-5p	0.482354	ns
mmu-miR-193b-3p	0.611856	ns		mmu-miR-193b-3p	0.443577	ns		mmu-miR-193b-3p	0.114893	ns		mmu-miR-193b-3p	0.88451	ns		mmu-miR-193b-3p	0.53135	ns		mmu-miR-193b-3p	0.159763	ns
mmu-miR-195-3p	0.0161595	*		mmu-miR-195-3p	0.695718	ns		mmu-miR-195-3p	0.6889	ns		mmu-miR-195-3p	0.0224417	*		mmu-miR-195-3p	0.0135415	*		mmu-miR-195-3p	0.489054	ns
mmu-miR-19b-3p	0.0571269	ns		mmu-miR-19b-3p	0.269317	ns		mmu-miR-19b-3p	0.75736	ns		mmu-miR-19b-3p	0.0727291	ns		mmu-miR-19b-3p	0.0686442	ns		mmu-miR-19b-3p	0.674455	ns
mmu-miR-200b-3p	0.0871625	ns		mmu-miR-200b-3p	0.45675	ns		mmu-miR-200b-3p	0.786158	ns		mmu-miR-200b-3p	0.0164295	*		mmu-miR-200b-3p	0.0314464	*		mmu-miR-200b-3p	0.322766	ns
mmu-miR-210	0.00472251	**		mmu-miR-210	0.419016	ns		mmu-miR-210	0.285282	ns		mmu-miR-210	0.0059141	**		mmu-miR-210	0.00538331	**		mmu-miR-210	0.803814	ns
mmu-miR-210-3p	0.0612809	ns		mmu-miR-210-3p	0.518998	ns		mmu-miR-210-3p	0.46812	ns		mmu-miR-210-3p	0.082479	ns		mmu-miR-210-3p	0.0772642	ns		mmu-miR-210-3p	0.98196	ns
mmu-miR-21-3p	0.101367	ns		mmu-miR-21-3p	0.590815	ns		mmu-miR-21-3p	0.810449	ns		mmu-miR-21-3p	0.104375	ns		mmu-miR-21-3p	0.0929376	ns		mmu-miR-21-3p	0.702243	ns
mmu-miR-214-3p	0.221531	ns		mmu-miR-214-3p	0.821975	ns		mmu-miR-214-3p	0.38965	ns		mmu-miR-214-3p	0.211407	ns		mmu-miR-214-3p	0.185993	ns		mmu-miR-214-3p	0.594633	ns
mmu-miR-21-5p	0.0170702	*		mmu-miR-21-5p	0.285789	ns		mmu-miR-21-5p	0.421732	ns		mmu-miR-21-5p	0.119109	ns		mmu-miR-21-5p	0.327661	ns		mmu-miR-21-5p	0.893108	ns
mmu-miR-216a	0.0932918	ns		mmu-miR-216a	0.923331	ns		mmu-miR-216a	0.528762	ns		mmu-miR-216a	0.0924068	ns		mmu-miR-216a	0.0877391	ns		mmu-miR-216a	0.655601	ns
mmu-miR-217	0.123438	ns		mmu-miR-217	0.745707	ns		mmu-miR-217	0.355402	ns		mmu-miR-217	0.138503	ns		mmu-miR-217	0.0981102	ns		mmu-miR-217	0.261876	ns
mmu-miR-22	0.029775	*		mmu-miR-22	0.391448	ns		mmu-miR-22	0.476924	ns		mmu-miR-22	0.238371	ns		mmu-miR-22	0.0921795	ns		mmu-miR-22	0.720327	ns
mmu-miR-221-3p	0.0737898	ns		mmu-miR-221-3p	0.646754	ns		mmu-miR-221-3p	0.955836	ns		mmu-miR-221-3p	0.0824821	ns		mmu-miR-221-3p	0.0706246	ns		mmu-miR-221-3p	0.549919	ns
mmu-miR-222	0.0627012	ns		mmu-miR-222	0.94156	ns		mmu-miR-222	0.319545	ns		mmu-miR-222	0.0593257	ns		mmu-miR-222	0.0339781	*		mmu-miR-222	0.342639	ns
mmu-miR-223-3p	0.0915458	ns		mmu-miR-223-3p	0.428742	ns		mmu-miR-223-3p	0.686902	ns		mmu-miR-223-3p	0.169561	ns		mmu-miR-223-3p	0.122216	ns		mmu-miR-223-3p	0.676217	ns
mmu-miR-224-5p	0.0628408	ns		mmu-miR-224-5p	0.864312	ns		mmu-miR-224-5p	0.383141	ns		mmu-miR-224-5p	0.0591763	ns		mmu-miR-224-5p	0.0509184	ns		mmu-miR-224-5p	0.29871	ns
mmu-miR-23a	0.411137	ns		mmu-miR-23a	0.536651	ns		mmu-miR-23a	0.516071	ns		mmu-miR-23a	0.190977	ns		mmu-miR-23a	0.191414	ns		mmu-miR-23a	0.935898	ns
mmu-miR-26a-5p	0.163484	ns		mmu-miR-26a-5p	0.785186	ns		mmu-miR-26a-5p	0.835639	ns		mmu-miR-26a-5p	0.152558	ns		mmu-miR-26a-5p	0.210025	ns		mmu-miR-26a-5p	0.986139	ns
mmu-miR-27b	0.250533	ns		mmu-miR-27b	0.444296	ns		mmu-miR-27b	0.776613	ns		mmu-miR-27b	0.329665	ns		mmu-miR-27b	0.203142	ns		mmu-miR-27b	0.0958928	ns
mmu-miR-29a-3p	0.0695068	ns		mmu-miR-29a-3p	0.0125165	*		mmu-miR-29a-3p	0.0761328	ns		mmu-miR-29a-3p	0.648024	ns		mmu-miR-29a-3p	0.194824	ns		mmu-miR-29a-3p	0.0570388	ns
mmu-miR-301b	0.0132945	*		mmu-miR-301b	0.773434	ns		mmu-miR-301b	0.538662	ns		mmu-miR-301b	0.00840272	**		mmu-miR-301b	0.00773018	**		mmu-miR-301b	0.516747	ns
mmu-miR-30c	0.162509	ns		mmu-miR-30c	0.744852	ns		mmu-miR-30c	0.583711	ns		mmu-miR-30c	0.178137	ns		mmu-miR-30c	0.219904	ns		mmu-miR-30c	0.752494	ns
mmu-miR-31	0.230342	ns		mmu-miR-31	0.111355	ns		mmu-miR-31	0.20755	ns		mmu-miR-31	0.0410639	*		mmu-miR-31	0.0594034	ns		mmu-miR-31	0.484572	ns
mmu-miR-322-5p	0.171084	ns		mmu-miR-322-5p	0.334916	ns		mmu-miR-322-5p	0.45826	ns		mmu-miR-322-5p	0.450798	ns		mmu-miR-322-5p	0.292994	ns		mmu-miR-322-5p	0.683849	ns
mmu-miR-329-3p	0.236972	ns		mmu-miR-329-3p	0.0984593	ns		mmu-miR-329-3p	0.0302346	*		mmu-miR-329-3p	0.0991633	ns		mmu-miR-329-3p	0.0672047	ns		mmu-miR-329-3p	0.0694011	ns
mmu-miR-33-3p	0.10766	ns		mmu-miR-33-3p	0.529551	ns		mmu-miR-33-3p	0.389934	ns		mmu-miR-33-3p	0.0941781	ns		mmu-miR-33-3p	0.090182	ns		mmu-miR-33-3p	0.387993	ns
mmu-miR-33-5p	0.018108	*		mmu-miR-33-5p	0.626606	ns		mmu-miR-33-5p	0.374272	ns		mmu-miR-33-5p	0.00686044	**		mmu-miR-33-5p	0.00488046	**		mmu-miR-33-5p	0.314656	ns
mmu-miR-342-3p	0.0768109	ns		mmu-miR-342-3p	0.491466	ns		mmu-miR-342-3p	0.450323	ns		mmu-miR-342-3p	0.0115605	*		mmu-miR-342-3p	0.0107206	*		mmu-miR-342-3p	0.541441	ns
mmu-miR-342-5p	0.150516	ns		mmu-miR-342-5p	0.311734	ns		mmu-miR-342-5p	0.148689	ns		mmu-miR-342-5p	0.118374	ns		mmu-miR-342-5p	0.110317	ns		mmu-miR-342-5p	0.657447	ns
mmu-miR-34a	0.0178552	*		mmu-miR-34a	0.00164216	**		mmu-miR-34a	0.0204415	*		mmu-miR-34a	0.189314	ns		mmu-miR-34a	0.223507	ns		mmu-miR-34a	0.960674	ns
mmu-miR-374	0.275025	ns		mmu-miR-374	0.399717	ns		mmu-miR-374	0.540289	ns		mmu-miR-374	0.0598726	ns		mmu-miR-374	0.0948429	ns		mmu-miR-374	0.773424	ns
mmu-miR-375-3p	0.155828	ns		mmu-miR-375-3p	0.178899	ns		mmu-miR-375-3p	0.0158838	*		mmu-miR-375-3p	0.028189	*		mmu-miR-375-3p	0.00527098	**		mmu-miR-375-3p	0.0460275	*
mmu-miR-379-5p	0.313277	ns		mmu-miR-379-5p	0.365186	ns		mmu-miR-379-5p	0.243264	ns		mmu-miR-379-5p	0.0175116	*		mmu-miR-379-5p	0.0102097	*		mmu-miR-379-5p	0.278925	ns
mmu-miR-382-5p	0.170108	ns		mmu-miR-382-5p	0.293297	ns		mmu-miR-382-5p	0.264542	ns		mmu-miR-382-5p	0.0381366	*		mmu-miR-382-5p	0.035721	*		mmu-miR-382-5p	0.234103	ns
mmu-miR-383	0.092653	ns		mmu-miR-383	0.646426	ns		mmu-miR-383	0.307112	ns		mmu-miR-383	0.0711511	ns		mmu-miR-383	0.0548959	ns		mmu-miR-383	0.483554	ns
mmu-miR-384-5p	0.233855	ns		mmu-miR-384-5p	0.439282	ns		mmu-miR-384-5p	0.306715	ns		mmu-miR-384-5p	0.165002	ns		mmu-miR-384-5p	0.148964	ns		mmu-miR-384-5p	0.0750514	ns
mmu-miR-410	0.0462416	*		mmu-miR-410	0.263097	ns		mmu-miR-410	0.0816412	ns		mmu-miR-410	0.0234719	*		mmu-miR-410	0.0166165	*		mmu-miR-410	0.0344086	*
mmu-miR-411-5p	0.0362369	*		mmu-miR-411-5p	0.421084	ns		mmu-miR-411-5p	0.394176	ns		mmu-miR-411-5p	0.0150209	*		mmu-miR-411-5p	0.0146859	*		mmu-miR-411-5p	0.661664	ns
mmu-miR-434-3p	0.278507	ns		mmu-miR-434-3p	0.000505703	***		mmu-miR-434-3p	0.00237745	**		mmu-miR-434-3p	0.15287	ns		mmu-miR-434-3p	0.0989732	ns		mmu-miR-434-3p	0.0434682	*
mmu-miR-451a	0.16878	ns		mmu-miR-451a	0.0349461	*		mmu-miR-451a	0.270607	ns		mmu-miR-451a	0.322369	ns		mmu-miR-451a	0.472868	ns		mmu-miR-451a	0.735569	ns
mmu-miR-488	0.213274	ns		mmu-miR-488	0.866235	ns		mmu-miR-488	0.639257	ns		mmu-miR-488	0.20455	ns		mmu-miR-488	0.194412	ns		mmu-miR-488	0.427655	ns
mmu-miR-494-3p	0.303733	ns		mmu-miR-494-3p	0.185571	ns		mmu-miR-494-3p	0.0676848	ns		mmu-miR-494-3p	0.143659	ns		mmu-miR-494-3p	0.030393	*		mmu-miR-494-3p	0.54924	ns
mmu-miR-497	0.114247	ns		mmu-miR-497	0.509932	ns		mmu-miR-497	0.716873	ns		mmu-miR-497	0.131014	ns		mmu-miR-497	0.0528722	ns		mmu-miR-497	0.0408979	*
mmu-miR-499	0.0345213	*		mmu-miR-499	0.382279	ns		mmu-miR-499	0.784053	ns		mmu-miR-499	0.0152672	*		mmu-miR-499	0.0287978	*		mmu-miR-499	0.59818	ns
mmu-miR-672-5p	0.0313863	*		mmu-miR-672-5p	0.501144	ns		mmu-miR-672-5p	0.573854	ns		mmu-miR-672-5p	0.0258533	*		mmu-miR-672-5p	0.0265994	*		mmu-miR-672-5p	0.931406	ns
mmu-miR-674-3p	0.180314	ns		mmu-miR-674-3p	0.516717	ns		mmu-miR-674-3p	0.41285	ns		mmu-miR-674-3p	0.0924579	ns		mmu-miR-674-3p	0.0813737	ns		mmu-miR-674-3p	0.669517	ns
mmu-miR-675-3p	0.0272084	*		mmu-miR-675-3p	0.471153	ns		mmu-miR-675-3p	0.511652	ns		mmu-miR-675-3p	0.0366097	*		mmu-miR-675-3p	0.0328725	*		mmu-miR-675-3p	0.854461	ns
mmu-miR-7001-5p	0.32917	ns		mmu-miR-7001-5p	0.694672	ns		mmu-miR-7001-5p	0.371334	ns		mmu-miR-7001-5p	0.387885	ns		mmu-miR-7001-5p	0.270007	ns		mmu-miR-7001-5p	0.332146	ns
mmu-miR-92a-3p	0.116484	ns		mmu-miR-92a-3p	0.117875	ns		mmu-miR-92a-3p	0.129162	ns		mmu-miR-92a-3p	0.263821	ns		mmu-miR-92a-3p	0.201608	ns		mmu-miR-92a-3p	0.63074	ns
mmu-miR-99a	0.311947	ns		mmu-miR-99a	0.497104	ns		mmu-miR-99a	0.289769	ns		mmu-miR-99a	0.125649	ns		mmu-miR-99a	0.0813759	ns		mmu-miR-99a	0.516024	ns
mmu-miRNA-130a	0.132	ns		mmu-miRNA-130a	0.179703	ns		mmu-miRNA-130a	0.673645	ns		mmu-miRNA-130a	0.296825	ns		mmu-miRNA-130a	0.193362	ns		mmu-miRNA-130a	0.467435	ns

## Sheet: result
Target	m/C	P值	差异标注		Target	T8/C	P值	差异标注			Target	P8/C	P值	差异标注			Target	T8/m	P值	差异标注			Target	P8/m	P值	差异标注			Target	P8/T8	P值	差异标注
mmu-let-7b-5p	0.906103	0.819838	ns		mmu-let-7b-5p	0.584732	0.26529	ns			mmu-let-7b-5p	0.553587	0.122399	ns			mmu-let-7b-5p	0.645327	0.470839	ns			mmu-let-7b-5p	0.610954	0.352393	ns			mmu-let-7b-5p	0.946736	0.909541	ns
mmu-let-7d	1.56324	0.385406	ns		mmu-let-7d	0.65754	0.336633	ns			mmu-let-7d	0.694858	0.284747	ns			mmu-let-7d	0.420627	0.200771	ns			mmu-let-7d	0.4445	0.195594	ns			mmu-let-7d	1.05675	0.899436	ns
mmu-let-7g	1.70965	0.396297	ns		mmu-let-7g	1.01313	0.983153	ns			mmu-let-7g	0.750305	0.674026	ns			mmu-let-7g	0.592597	0.29517	ns			mmu-let-7g	0.438864	0.153137	ns			mmu-let-7g	0.740578	0.404773	ns
mmu-miR-103-3p	2.70861	0.210192	ns		mmu-miR-103-3p	1.12806	0.806766	ns			mmu-miR-103-3p	1.15434	0.772295	ns			mmu-miR-103-3p	0.416471	0.221278	ns			mmu-miR-103-3p	0.426174	0.228993	ns			mmu-miR-103-3p	1.0233	0.944863	ns
mmu-miR-106	2.22184	0.279813	ns		mmu-miR-106	0.185469	0.39693	ns			mmu-miR-106	0.269738	0.44898	ns			mmu-miR-106	0.0834754	0.0121253	*			mmu-miR-106	0.121403	0.0162029	*			mmu-miR-106	1.45436	0.58582	ns
mmu-miR-10a-3p	5.28048	#DIV/0!	#DIV/0!		mmu-miR-10a-3p	0.98691	0.954953	ns			mmu-miR-10a-3p	0.265177	0.017709	*			mmu-miR-10a-3p	0.186898	#DIV/0!	#DIV/0!			mmu-miR-10a-3p	0.0502183	#DIV/0!	#DIV/0!			mmu-miR-10a-3p	0.268694	0.00632785	**
mmu-miR-10a-5p	1.38657	0.596099	ns		mmu-miR-10a-5p	0.537611	0.497599	ns			mmu-miR-10a-5p	0.438505	0.41674	ns			mmu-miR-10a-5p	0.387729	0.0805067	ns			mmu-miR-10a-5p	0.316253	0.0601391	ns			mmu-miR-10a-5p	0.815655	0.719696	ns
mmu-miR-10b	1.61935	0.497356	ns		mmu-miR-10b	0.65153	0.617528	ns			mmu-miR-10b	0.458182	0.436555	ns			mmu-miR-10b	0.40234	0.200722	ns			mmu-miR-10b	0.282942	0.132006	ns			mmu-miR-10b	0.703239	0.58055	ns
mmu-miR-122-5p	2.05457	0.289259	ns		mmu-miR-122-5p	0.334594	0.165709	ns			mmu-miR-122-5p	0.248001	0.0858973	ns			mmu-miR-122-5p	0.162854	0.106925	ns			mmu-miR-122-5p	0.120707	0.0875593	ns			mmu-miR-122-5p	0.7412	0.724016	ns
mmu-miR-124-3p	6.87443	0.240339	ns		mmu-miR-124-3p	6.89679	0.172071	ns			mmu-miR-124-3p	1.01346	0.989051	ns			mmu-miR-124-3p	1.00325	0.99694	ns			mmu-miR-124-3p	0.147425	0.242227	ns			mmu-miR-124-3p	0.146947	0.174065	ns
mmu-miR-124-5p	4.98955	0.140352	ns		mmu-miR-124-5p	0.881785	0.840165	ns			mmu-miR-124-5p	0.443096	0.303266	ns			mmu-miR-124-5p	0.176726	0.128451	ns			mmu-miR-124-5p	0.0888048	0.0996931	ns			mmu-miR-124-5p	0.502499	0.262438	ns
mmu-miR-125a-5p	1.43466	0.452595	ns		mmu-miR-125a-5p	0.596327	0.125945	ns			mmu-miR-125a-5p	0.65609	0.231387	ns			mmu-miR-125a-5p	0.415658	0.19372	ns			mmu-miR-125a-5p	0.457314	0.231044	ns			mmu-miR-125a-5p	1.10022	0.837676	ns
mmu-miR-126-3p	4.03301	0.0940695	ns		mmu-miR-126-3p	1.54757	0.416298	ns			mmu-miR-126-3p	1.31649	0.69354	ns			mmu-miR-126-3p	0.383725	0.140174	ns			mmu-miR-126-3p	0.326428	0.128827	ns			mmu-miR-126-3p	0.850681	0.751776	ns
mmu-miR-126-5p	3.39333	0.113411	ns		mmu-miR-126-5p	1.41798	0.617227	ns			mmu-miR-126-5p	1.29923	0.765732	ns			mmu-miR-126-5p	0.417872	0.163455	ns			mmu-miR-126-5p	0.382877	0.175889	ns			mmu-miR-126-5p	0.916253	0.902002	ns
mmu-miR-130b-5p	8.64137	0.233378	ns		mmu-miR-130b-5p	0.564841	0.371917	ns			mmu-miR-130b-5p	0.81399	0.73028	ns			mmu-miR-130b-5p	0.0653647	0.211527	ns			mmu-miR-130b-5p	0.094197	0.223724	ns			mmu-miR-130b-5p	1.4411	0.515267	ns
mmu-miR-134	2.44994	0.0217666	*		mmu-miR-134	0.639696	0.43372	ns			mmu-miR-134	0.515512	0.275041	ns			mmu-miR-134	0.261107	0.00137245	**			mmu-miR-134	0.210418	0.000307512	***			mmu-miR-134	0.80587	0.57479	ns
mmu-miR-135a	6.98504	0.0913251	ns		mmu-miR-135a	1.97403	0.241029	ns			mmu-miR-135a	1.90564	0.20581	ns			mmu-miR-135a	0.282609	0.141614	ns			mmu-miR-135a	0.272817	0.13479	ns			mmu-miR-135a	0.965354	0.931756	ns
mmu-miR-135b	3.74432	0.148806	ns		mmu-miR-135b	0.541517	0.575318	ns			mmu-miR-135b	0.366289	0.44712	ns			mmu-miR-135b	0.144624	0.077841	ns			mmu-miR-135b	0.0978251	0.0676985	ns			mmu-miR-135b	0.676412	0.467573	ns
mmu-miR-137	3.40129	0.111429	ns		mmu-miR-137	0.170207	0.409695	ns			mmu-miR-137	0.0774315	0.36437	ns			mmu-miR-137	0.0500417	0.0134736	*			mmu-miR-137	0.0227653	0.0122531	*			mmu-miR-137	0.454927	0.39501	ns
mmu-miR-139-5P	2.36642	0.111333	ns		mmu-miR-139-5P	1.15305	0.45419	ns			mmu-miR-139-5P	1.27388	0.281755	ns			mmu-miR-139-5P	0.487255	0.137195	ns			mmu-miR-139-5P	0.538313	0.175753	ns			mmu-miR-139-5P	1.10479	0.498433	ns
mmu-miR-1-3p	31.5402	0.346949	ns		mmu-miR-1-3p	0.998635	0.998602	ns			mmu-miR-1-3p	4.2453	0.443106	ns			mmu-miR-1-3p	0.0316623	0.346883	ns			mmu-miR-1-3p	0.1346	0.398716	ns			mmu-miR-1-3p	4.25111	0.440302	ns
mmu-miR-141-5p	5.99434	0.0373295	*		mmu-miR-141-5p	0.466404	0.46212	ns			mmu-miR-141-5p	0.314286	0.349299	ns			mmu-miR-141-5p	0.0778075	0.0211135	*			mmu-miR-141-5p	0.0524304	0.0191614	*			mmu-miR-141-5p	0.673848	0.357928	ns
mmu-miR-143	1.50039	0.439523	ns		mmu-miR-143	1.07997	0.914982	ns			mmu-miR-143	0.533189	0.399991	ns			mmu-miR-143	0.719788	0.53224	ns			mmu-miR-143	0.355366	0.0552594	ns			mmu-miR-143	0.49371	0.363416	ns
mmu-miR-144-3p	3.20221	0.333059	ns		mmu-miR-144-3p	0.447648	0.538159	ns			mmu-miR-144-3p	0.105143	0.324534	ns			mmu-miR-144-3p	0.139793	0.210514	ns			mmu-miR-144-3p	0.0328344	0.167325	ns			mmu-miR-144-3p	0.234878	0.187812	ns
mmu-miR-145-5p	1.12299	0.79219	ns		mmu-miR-145-5p	0.875868	0.691138	ns			mmu-miR-145-5p	1.17274	0.763494	ns			mmu-miR-145-5p	0.779942	0.61542	ns			mmu-miR-145-5p	1.0443	0.941776	ns			mmu-miR-145-5p	1.33895	0.618466	ns
mmu-miR-146a-3p	8.19953	#DIV/0!	#DIV/0!		mmu-miR-146a-3p	0.496609	0.463782	ns			mmu-miR-146a-3p	0.151327	0.360058	ns			mmu-miR-146a-3p	0.0605656	#DIV/0!	#DIV/0!			mmu-miR-146a-3p	0.0184556	#DIV/0!	#DIV/0!			mmu-miR-146a-3p	0.30472	0.118458	ns
mmu-miR-146a-5p	2.9868	0.0411848	*		mmu-miR-146a-5p	1.24472	0.6679	ns			mmu-miR-146a-5p	1.34073	0.704773	ns			mmu-miR-146a-5p	0.416739	0.0425246	*			mmu-miR-146a-5p	0.448885	0.134324	ns			mmu-miR-146a-5p	1.07714	0.90768	ns
mmu-miR-146b-5p	2.67513	0.26692	ns		mmu-miR-146b-5p	1.32148	0.633067	ns			mmu-miR-146b-5p	1.30968	0.728354	ns			mmu-miR-146b-5p	0.49399	0.355339	ns			mmu-miR-146b-5p	0.489578	0.387146	ns			mmu-miR-146b-5p	0.991069	0.989284	ns
mmu-miR-148a	2.50338	0.154985	ns		mmu-miR-148a	1.27625	0.603913	ns			mmu-miR-148a	1.22534	0.748262	ns			mmu-miR-148a	0.509812	0.188134	ns			mmu-miR-148a	0.489476	0.223232	ns			mmu-miR-148a	0.960111	0.929346	ns
mmu-miR-150-5p	1.36474	0.362151	ns		mmu-miR-150-5p	0.866681	0.713518	ns			mmu-miR-150-5p	1.19316	0.666131	ns			mmu-miR-150-5p	0.635051	0.102437	ns			mmu-miR-150-5p	0.874273	0.637929	ns			mmu-miR-150-5p	1.3767	0.365115	ns
mmu-miR-155-3p	11.5708	#DIV/0!	#DIV/0!		mmu-miR-155-3p	0.540147	0.540114	ns			mmu-miR-155-3p	0.244351	0.336621	ns			mmu-miR-155-3p	0.0466818	#DIV/0!	#DIV/0!			mmu-miR-155-3p	0.0211179	#DIV/0!	#DIV/0!			mmu-miR-155-3p	0.452379	0.0392284	*
mmu-miR-155-5p	0.842842	0.669616	ns		mmu-miR-155-5p	0.723148	0.432005	ns			mmu-miR-155-5p	0.674672	0.421165	ns			mmu-miR-155-5p	0.857988	0.522281	ns			mmu-miR-155-5p	0.800473	0.532039	ns			mmu-miR-155-5p	0.932965	0.829182	ns
mmu-miR-17-3p	3.62759	0.0341957	*		mmu-miR-17-3p	0.349939	0.406255	ns			mmu-miR-17-3p	0.193127	0.314433	ns			mmu-miR-17-3p	0.096466	0.00259172	**			mmu-miR-17-3p	0.0532385	0.00219928	**			mmu-miR-17-3p	0.551889	0.481923	ns
mmu-miR-181a	1.60177	0.505866	ns		mmu-miR-181a	1.01237	0.949581	ns			mmu-miR-181a	2.04291	0.449498	ns			mmu-miR-181a	0.632031	0.504866	ns			mmu-miR-181a	1.27541	0.779309	ns			mmu-miR-181a	2.01795	0.450282	ns
mmu-miR-181b-3p	9.65485	0.0216927	*		mmu-miR-181b-3p	0.71155	0.621923	ns			mmu-miR-181b-3p	2.56958	0.558311	ns			mmu-miR-181b-3p	0.0736987	0.0187483	*			mmu-miR-181b-3p	0.266144	0.102109	ns			mmu-miR-181b-3p	3.61125	0.487734	ns
mmu-miR-181b-5p	2.13369	0.0578188	ns		mmu-miR-181b-5p	0.751265	0.292592	ns			mmu-miR-181b-5p	1.34361	0.710026	ns			mmu-miR-181b-5p	0.352097	0.0359287	*			mmu-miR-181b-5p	0.629711	0.450816	ns			mmu-miR-181b-5p	1.78846	0.532356	ns
mmu-miR-183-5p	7.80484	0.144383	ns		mmu-miR-183-5p	0.946668	0.83385	ns			mmu-miR-183-5p	0.773145	0.428765	ns			mmu-miR-183-5p	0.121292	0.141627	ns			mmu-miR-183-5p	0.0990596	0.134339	ns			mmu-miR-183-5p	0.816701	0.369396	ns
mmu-miR-185-3P	4.39825	0.206486	ns		mmu-miR-185-3P	0.924799	0.885834	ns			mmu-miR-185-3P	1.21374	0.678665	ns			mmu-miR-185-3P	0.210265	0.187069	ns			mmu-miR-185-3P	0.27596	0.215468	ns			mmu-miR-185-3P	1.31244	0.225193	ns
mmu-miR-186-5p	5.51203	0.0396807	*		mmu-miR-186-5p	1.56201	0.370187	ns			mmu-miR-186-5p	1.17467	0.782682	ns			mmu-miR-186-5p	0.283382	0.0545133	ns			mmu-miR-186-5p	0.21311	0.0428407	*			mmu-miR-186-5p	0.752025	0.482354	ns
mmu-miR-193b-3p	1.19573	0.611856	ns		mmu-miR-193b-3p	1.14482	0.443577	ns			mmu-miR-193b-3p	1.43959	0.114893	ns			mmu-miR-193b-3p	0.957428	0.88451	ns			mmu-miR-193b-3p	1.20395	0.53135	ns			mmu-miR-193b-3p	1.25748	0.159763	ns
mmu-miR-195-3p	8.27133	0.0161595	*		mmu-miR-195-3p	1.37134	0.695718	ns			mmu-miR-195-3p	0.757383	0.6889	ns			mmu-miR-195-3p	0.165794	0.0224417	*			mmu-miR-195-3p	0.0915672	0.0135415	*			mmu-miR-195-3p	0.552295	0.489054	ns
mmu-miR-19b-3p	9.26893	0.0571269	ns		mmu-miR-19b-3p	1.75831	0.269317	ns			mmu-miR-19b-3p	1.33269	0.75736	ns			mmu-miR-19b-3p	0.1897	0.0727291	ns			mmu-miR-19b-3p	0.14378	0.0686442	ns			mmu-miR-19b-3p	0.757936	0.674455	ns
mmu-miR-200b-3p	2.7981	0.0871625	ns		mmu-miR-200b-3p	0.523449	0.45675	ns			mmu-miR-200b-3p	0.821461	0.786158	ns			mmu-miR-200b-3p	0.187073	0.0164295	*			mmu-miR-200b-3p	0.293578	0.0314464	*			mmu-miR-200b-3p	1.56932	0.322766	ns
mmu-miR-210	4.11805	0.00472251	**		mmu-miR-210	1.33705	0.419016	ns			mmu-miR-210	1.41342	0.285282	ns			mmu-miR-210	0.324681	0.0059141	**			mmu-miR-210	0.343225	0.00538331	**			mmu-miR-210	1.05712	0.803814	ns
mmu-miR-210-3p	3.62121	0.0612809	ns		mmu-miR-210-3p	1.28817	0.518998	ns			mmu-miR-210-3p	1.28001	0.46812	ns			mmu-miR-210-3p	0.355729	0.082479	ns			mmu-miR-210-3p	0.353475	0.0772642	ns			mmu-miR-210-3p	0.993665	0.98196	ns
mmu-miR-21-3p	2.72102	0.101367	ns		mmu-miR-21-3p	1.34335	0.590815	ns			mmu-miR-21-3p	1.16498	0.810449	ns			mmu-miR-21-3p	0.493693	0.104375	ns			mmu-miR-21-3p	0.428141	0.0929376	ns			mmu-miR-21-3p	0.86722	0.702243	ns
mmu-miR-214-3p	2.5567	0.221531	ns		mmu-miR-214-3p	0.951757	0.821975	ns			mmu-miR-214-3p	0.845404	0.38965	ns			mmu-miR-214-3p	0.37226	0.211407	ns			mmu-miR-214-3p	0.330663	0.185993	ns			mmu-miR-214-3p	0.888256	0.594633	ns
mmu-miR-21-5p	5.34679	0.0170702	*		mmu-miR-21-5p	2.56699	0.285789	ns			mmu-miR-21-5p	2.89472	0.421732	ns			mmu-miR-21-5p	0.4801	0.119109	ns			mmu-miR-21-5p	0.541394	0.327661	ns			mmu-miR-21-5p	1.12767	0.893108	ns
mmu-miR-216a	17.7081	0.0932918	ns		mmu-miR-216a	0.920388	0.923331	ns			mmu-miR-216a	0.605573	0.528762	ns			mmu-miR-216a	0.0519754	0.0924068	ns			mmu-miR-216a	0.0341974	0.0877391	ns			mmu-miR-216a	0.657954	0.655601	ns
mmu-miR-217	5.98105	0.123438	ns		mmu-miR-217	1.2258	0.745707	ns			mmu-miR-217	0.546338	0.355402	ns			mmu-miR-217	0.204948	0.138503	ns			mmu-miR-217	0.0913448	0.0981102	ns			mmu-miR-217	0.445698	0.261876	ns
mmu-miR-22	3.31822	0.029775	*		mmu-miR-22	1.84269	0.391448	ns			mmu-miR-22	1.46056	0.476924	ns			mmu-miR-22	0.555324	0.238371	ns			mmu-miR-22	0.440162	0.0921795	ns			mmu-miR-22	0.792621	0.720327	ns
mmu-miR-221-3p	4.37961	0.0737898	ns		mmu-miR-221-3p	1.18622	0.646754	ns			mmu-miR-221-3p	0.976788	0.955836	ns			mmu-miR-221-3p	0.270852	0.0824821	ns			mmu-miR-221-3p	0.223031	0.0706246	ns			mmu-miR-221-3p	0.823443	0.549919	ns
mmu-miR-222	3.87309	0.0627012	ns		mmu-miR-222	0.956969	0.94156	ns			mmu-miR-222	0.518416	0.319545	ns			mmu-miR-222	0.247082	0.0593257	ns			mmu-miR-222	0.133851	0.0339781	*			mmu-miR-222	0.541727	0.342639	ns
mmu-miR-223-3p	4.27903	0.0915458	ns		mmu-miR-223-3p	1.73692	0.428742	ns			mmu-miR-223-3p	1.34749	0.686902	ns			mmu-miR-223-3p	0.405914	0.169561	ns			mmu-miR-223-3p	0.314904	0.122216	ns			mmu-miR-223-3p	0.77579	0.676217	ns
mmu-miR-224-5p	8.46528	0.0628408	ns		mmu-miR-224-5p	0.900866	0.864312	ns			mmu-miR-224-5p	0.497369	0.383141	ns			mmu-miR-224-5p	0.106419	0.0591763	ns			mmu-miR-224-5p	0.058754	0.0509184	ns			mmu-miR-224-5p	0.552101	0.29871	ns
mmu-miR-23a	1.45509	0.411137	ns		mmu-miR-23a	0.738191	0.536651	ns			mmu-miR-23a	0.707235	0.516071	ns			mmu-miR-23a	0.507318	0.190977	ns			mmu-miR-23a	0.486043	0.191414	ns			mmu-miR-23a	0.958065	0.935898	ns
mmu-miR-26a-5p	2.2877	0.163484	ns		mmu-miR-26a-5p	1.11971	0.785186	ns			mmu-miR-26a-5p	1.12802	0.835639	ns			mmu-miR-26a-5p	0.489448	0.152558	ns			mmu-miR-26a-5p	0.493082	0.210025	ns			mmu-miR-26a-5p	1.00742	0.986139	ns
mmu-miR-27b	1.9566	0.250533	ns		mmu-miR-27b	1.20798	0.444296	ns			mmu-miR-27b	0.919979	0.776613	ns			mmu-miR-27b	0.617388	0.329665	ns			mmu-miR-27b	0.470192	0.203142	ns			mmu-miR-27b	0.761582	0.0958928	ns
mmu-miR-29a-3p	3.58529	0.0695068	ns		mmu-miR-29a-3p	3.07163	0.0125165	*			mmu-miR-29a-3p	2.00358	0.0761328	ns			mmu-miR-29a-3p	0.856732	0.648024	ns			mmu-miR-29a-3p	0.558833	0.194824	ns			mmu-miR-29a-3p	0.652285	0.0570388	ns
mmu-miR-301b	7.01496	0.0132945	*		mmu-miR-301b	0.794074	0.773434	ns			mmu-miR-301b	0.519086	0.538662	ns			mmu-miR-301b	0.113197	0.00840272	**			mmu-miR-301b	0.0739969	0.00773018	**			mmu-miR-301b	0.653699	0.516747	ns
mmu-miR-30c	2.45112	0.162509	ns		mmu-miR-30c	1.1635	0.744852	ns			mmu-miR-30c	1.28932	0.583711	ns			mmu-miR-30c	0.474679	0.178137	ns			mmu-miR-30c	0.526013	0.219904	ns			mmu-miR-30c	1.10814	0.752494	ns
mmu-miR-31	1.72458	0.230342	ns		mmu-miR-31	0.398153	0.111355	ns			mmu-miR-31	0.535828	0.20755	ns			mmu-miR-31	0.23087	0.0410639	*			mmu-miR-31	0.310701	0.0594034	ns			mmu-miR-31	1.34578	0.484572	ns
mmu-miR-322-5p	3.1516	0.171084	ns		mmu-miR-322-5p	2.0226	0.334916	ns			mmu-miR-322-5p	1.63869	0.45826	ns			mmu-miR-322-5p	0.641768	0.450798	ns			mmu-miR-322-5p	0.519954	0.292994	ns			mmu-miR-322-5p	0.81019	0.683849	ns
mmu-miR-329-3p	2.09488	0.236972	ns		mmu-miR-329-3p	0.473509	0.0984593	ns			mmu-miR-329-3p	0.208622	0.0302346	*			mmu-miR-329-3p	0.226032	0.0991633	ns			mmu-miR-329-3p	0.0995867	0.0672047	ns			mmu-miR-329-3p	0.440587	0.0694011	ns
mmu-miR-33-3p	12.0824	0.10766	ns		mmu-miR-33-3p	0.471626	0.529551	ns			mmu-miR-33-3p	0.267467	0.389934	ns			mmu-miR-33-3p	0.0390342	0.0941781	ns			mmu-miR-33-3p	0.022137	0.090182	ns			mmu-miR-33-3p	0.567116	0.387993	ns
mmu-miR-33-5p	6.25102	0.018108	*		mmu-miR-33-5p	0.533542	0.626606	ns			mmu-miR-33-5p	0.157602	0.374272	ns			mmu-miR-33-5p	0.0853528	0.00686044	**			mmu-miR-33-5p	0.0252122	0.00488046	**			mmu-miR-33-5p	0.295388	0.314656	ns
mmu-miR-342-3p	2.82794	0.0768109	ns		mmu-miR-342-3p	0.560944	0.491466	ns			mmu-miR-342-3p	0.515797	0.450323	ns			mmu-miR-342-3p	0.198358	0.0115605	*			mmu-miR-342-3p	0.182393	0.0107206	*			mmu-miR-342-3p	0.919515	0.541441	ns
mmu-miR-342-5p	4.60446	0.150516	ns		mmu-miR-342-5p	0.594554	0.311734	ns			mmu-miR-342-5p	0.490549	0.148689	ns			mmu-miR-342-5p	0.129126	0.118374	ns			mmu-miR-342-5p	0.106538	0.110317	ns			mmu-miR-342-5p	0.825071	0.657447	ns
mmu-miR-34a	6.08648	0.0178552	*		mmu-miR-34a	3.96288	0.00164216	**			mmu-miR-34a	3.9189	0.0204415	*			mmu-miR-34a	0.651095	0.189314	ns			mmu-miR-34a	0.64387	0.223507	ns			mmu-miR-34a	0.988902	0.960674	ns
mmu-miR-374	1.91249	0.275025	ns		mmu-miR-374	0.502015	0.399717	ns			mmu-miR-374	0.607342	0.540289	ns			mmu-miR-374	0.262493	0.0598726	ns			mmu-miR-374	0.317567	0.0948429	ns			mmu-miR-374	1.20981	0.773424	ns
mmu-miR-375-3p	1.35847	0.155828	ns		mmu-miR-375-3p	0.740055	0.178899	ns			mmu-miR-375-3p	0.438155	0.0158838	*			mmu-miR-375-3p	0.544771	0.028189	*			mmu-miR-375-3p	0.322536	0.00527098	**			mmu-miR-375-3p	0.592057	0.0460275	*
mmu-miR-379-5p	1.71415	0.313277	ns		mmu-miR-379-5p	0.437545	0.365186	ns			mmu-miR-379-5p	0.252582	0.243264	ns			mmu-miR-379-5p	0.255255	0.0175116	*			mmu-miR-379-5p	0.147352	0.0102097	*			mmu-miR-379-5p	0.577271	0.278925	ns
mmu-miR-382-5p	2.82473	0.170108	ns		mmu-miR-382-5p	0.191509	0.293297	ns			mmu-miR-382-5p	0.13228	0.264542	ns			mmu-miR-382-5p	0.0677971	0.0381366	*			mmu-miR-382-5p	0.0468292	0.035721	*			mmu-miR-382-5p	0.690726	0.234103	ns
mmu-miR-383	4.9597	0.092653	ns		mmu-miR-383	0.664371	0.646426	ns			mmu-miR-383	0.347466	0.307112	ns			mmu-miR-383	0.133954	0.0711511	ns			mmu-miR-383	0.0700578	0.0548959	ns			mmu-miR-383	0.523	0.483554	ns
mmu-miR-384-5p	4.80152	0.233855	ns		mmu-miR-384-5p	0.366592	0.439282	ns			mmu-miR-384-5p	0.139533	0.306715	ns			mmu-miR-384-5p	0.0763491	0.165002	ns			mmu-miR-384-5p	0.0290601	0.148964	ns			mmu-miR-384-5p	0.380622	0.0750514	ns
mmu-miR-410	3.45803	0.0462416	*		mmu-miR-410	0.579068	0.263097	ns			mmu-miR-410	0.268849	0.0816412	ns			mmu-miR-410	0.167456	0.0234719	*			mmu-miR-410	0.0777464	0.0166165	*			mmu-miR-410	0.464279	0.0344086	*
mmu-miR-411-5p	6.43406	0.0362369	*		mmu-miR-411-5p	0.217753	0.421084	ns			mmu-miR-411-5p	0.16088	0.394176	ns			mmu-miR-411-5p	0.0338439	0.0150209	*			mmu-miR-411-5p	0.0250045	0.0146859	*			mmu-miR-411-5p	0.738818	0.661664	ns
mmu-miR-434-3p	1.83443	0.278507	ns		mmu-miR-434-3p	0.660379	0.000505703	***			mmu-miR-434-3p	0.397128	0.00237745	**			mmu-miR-434-3p	0.359992	0.15287	ns			mmu-miR-434-3p	0.216486	0.0989732	ns			mmu-miR-434-3p	0.601364	0.0434682	*
mmu-miR-451a	10.977	0.16878	ns		mmu-miR-451a	4.20702	0.0349461	*			mmu-miR-451a	5.52098	0.270607	ns			mmu-miR-451a	0.383258	0.322369	ns			mmu-miR-451a	0.50296	0.472868	ns			mmu-miR-451a	1.31233	0.735569	ns
mmu-miR-488	9.48322	0.213274	ns		mmu-miR-488	0.86155	0.866235	ns			mmu-miR-488	0.621123	0.639257	ns			mmu-miR-488	0.09085	0.20455	ns			mmu-miR-488	0.0654971	0.194412	ns			mmu-miR-488	0.720937	0.427655	ns
mmu-miR-494-3p	0.604011	0.303733	ns		mmu-miR-494-3p	4.15614	0.185571	ns			mmu-miR-494-3p	2.8101	0.0676848	ns			mmu-miR-494-3p	6.88091	0.143659	ns			mmu-miR-494-3p	4.6524	0.030393	*			mmu-miR-494-3p	0.676132	0.54924	ns
mmu-miR-497	1.94359	0.114247	ns		mmu-miR-497	1.20567	0.509932	ns			mmu-miR-497	0.890564	0.716873	ns			mmu-miR-497	0.620333	0.131014	ns			mmu-miR-497	0.458205	0.0528722	ns			mmu-miR-497	0.738645	0.0408979	*
mmu-miR-499	5.12666	0.0345213	*		mmu-miR-499	0.390046	0.382279	ns			mmu-miR-499	0.746457	0.784053	ns			mmu-miR-499	0.0760819	0.0152672	*			mmu-miR-499	0.145603	0.0287978	*			mmu-miR-499	1.91377	0.59818	ns
mmu-miR-672-5p	6.75253	0.0313863	*		mmu-miR-672-5p	0.719469	0.501144	ns			mmu-miR-672-5p	0.745738	0.573854	ns			mmu-miR-672-5p	0.106548	0.0258533	*			mmu-miR-672-5p	0.110438	0.0265994	*			mmu-miR-672-5p	1.03651	0.931406	ns
mmu-miR-674-3p	2.27521	0.180314	ns		mmu-miR-674-3p	0.722943	0.516717	ns			mmu-miR-674-3p	0.649687	0.41285	ns			mmu-miR-674-3p	0.317747	0.0924579	ns			mmu-miR-674-3p	0.28555	0.0813737	ns			mmu-miR-674-3p	0.89867	0.669517	ns
mmu-miR-675-3p	12.5325	0.0272084	*		mmu-miR-675-3p	1.82581	0.471153	ns			mmu-miR-675-3p	1.60791	0.511652	ns			mmu-miR-675-3p	0.145685	0.0366097	*			mmu-miR-675-3p	0.128299	0.0328725	*			mmu-miR-675-3p	0.880655	0.854461	ns
mmu-miR-7001-5p	5.97497	0.32917	ns		mmu-miR-7001-5p	1.55154	0.694672	ns			mmu-miR-7001-5p	0.30393	0.371334	ns			mmu-miR-7001-5p	0.259674	0.387885	ns			mmu-miR-7001-5p	0.0508673	0.270007	ns			mmu-miR-7001-5p	0.195889	0.332146	ns
mmu-miR-92a-3p	2.66033	0.116484	ns		mmu-miR-92a-3p	1.52894	0.117875	ns			mmu-miR-92a-3p	1.36163	0.129162	ns			mmu-miR-92a-3p	0.57472	0.263821	ns			mmu-miR-92a-3p	0.511827	0.201608	ns			mmu-miR-92a-3p	0.890568	0.63074	ns
mmu-miR-99a	1.68037	0.311947	ns		mmu-miR-99a	0.702399	0.497104	ns			mmu-miR-99a	0.527653	0.289769	ns			mmu-miR-99a	0.418004	0.125649	ns			mmu-miR-99a	0.314011	0.0813759	ns			mmu-miR-99a	0.751216	0.516024	ns
mmu-miRNA-130a	3.79355	0.132	ns		mmu-miRNA-130a	1.98558	0.179703	ns			mmu-miRNA-130a	1.33986	0.673645	ns			mmu-miRNA-130a	0.52341	0.296825	ns			mmu-miRNA-130a	0.353195	0.193362	ns			mmu-miRNA-130a	0.674796	0.467435	ns
