# Supplementary material for: PCSK9i promoting the transformation of AS plaques into a stable plaque by targeting the miR-186-5p/Wipf2 and miR-375-3p/Pdk1/Yap1 in ApoE−/− mice
Source: Front Med (Lausanne). 2024 Feb 26;11:1284199. doi: 10.3389/fmed.2024.1284199 (PMC11002805; doi:10.3389/fmed.2024.1284199)
Supplement: Supplementary file 5 [file Table_5.XLSX]

## Sheet: mmu-miR-134
miRTarbase	TargetScan		result
SOX2	HYAL1
FADD	LTB		NR5A2
NANOG	ZMAT5		GNAO1
LIMK1	PPP1R7		LIMK1
NR5A2	CPS1		DCX
GNAO1	TCF21		CHRDL1
PUM2	SPRY2		CREB1
LIMK1	TP53I11		RUNX1T1
DCX	TRIQK		TMEM167
CHRDL1	PDCD7		TRPM3
CREB1	CEP41
RUNX1T1	MTRF1L
EHBP1l1	CASP8
PRRC2B	AL020996.1
LRTM2	C6orf120
EVI2B	C20orf194
TMEM167	RHOQ
SNAI2	KAT7
SHC4	TULP1
CCDC91	STK40
TRPM3	TSC22D1
PRKD3	HDDC2
CYSLTR1	MBNL1
CMTM3	NSUN5
SNAI2	SLC46A1
PRKD3	NRIP1
CMTM3	GNAO1
CYSKTR1	EIF3J
TRPM3	MYL9
PRRC2B	PATZ1
RUNX1T1	MED13
SHC4	MAT2A
CCDC91	HPSE2
TMEM167	FOXP2
EVI2B	SLCO3A1
LRTM2	ERMP1
EHBP1L1	TSPAN18
	FAM168A
	TMEM229B
	FAM168B
	RAB21
	ZNF618
	RABEP1
	TMEM184A
	KDM2A
	ZBTB5
	AWAT1
	SCAMP1
	ITGA9
	ZMAT2
	GRIK3
	MBTD1
	HDX
	PIK3CA
	TMEM184B
	NIPAL4
	PIANP
	PAX8
	CEP85L
	KLLN
	PHF8
	CREB1
	ITGB8
	GLTSCR1
	SRSF2
	LRRC14
	NDST1
	WWC1
	PLXNC1
	RIMS2
	IRAK1
	CAND1
	MYCBP
	ZNF462
	KCNK12
	RALGPS1
	MLXIPL
	OSBP
	EIF5A2
	LRRC28
	JAKMIP2
	AFF3
	CDON
	SMC1A
	PHLPP2
	KRAS
	DRP2
	PSD3
	BNC2
	CCDC93
	SUV420H1
	KMT2D
	CISD3
	P2RY2
	HDAC5
	TRIM44
	RPS14
	MSH6
	CNKSR3
	MAGIX
	PCNP
	CTNNBL1
	KLHL14
	CAPN7
	RNF115
	GBX2
	CAMK2N1
	GABRB1
	MCMBP
	SPATS2L
	TNMD
	TRNP1
	ZBTB20
	SMAD6
	LARP4B
	DYNAP
	ZNF169
	FAM53B
	RP11-1102P16.1
	TMEM95
	PHF17
	GLIPR2
	KCTD7
	CD151
	RFXANK
	MIF4GD
	ACOT11
	DOK3
	KLLN
	TRIM6
	NT5C3B
	LIMS2
	CCDC77
	PRIMA1
	WBP1L
	DYNLRB1
	TMEM182
	UTP14C
	NFATC3
	NPY5R
	HIST4H4
	C10orf99
	BRCC3
	ASB7
	EIF3J
	KCNIP3
	EFCAB4A
	VCPKMT
	RP11-17M16.1
	ELP5
	CCDC113
	C19orf80
	CEMP1
	C5orf55
	SRR
	PEA15
	CTSW
	SH3GLB2
	RUFY2
	SIM1
	KCNJ6
	SLC25A25
	GTF2IRD1
	KLHL29
	TMEM252
	PRX
	HK3
	NANOS2
	ISM2
	RNF19B
	FER1L6
	GLI3
	GATSL3
	FOXP3
	CDH24
	IMPG1
	NAT6
	PIK3CG
	ADORA1
	PCTP
	EMX1
	ZNF710
	SLC22A8
	SLC26A1
	TIRAP
	TSPAN14
	TMC8
	TDRD12
	KCNMA1
	FGF7
	PTPRT
	TMEM194A
	FAM222B
	SLC5A10
	LIMD2
	ROM1
	AGFG2
	PITX2
	PRSS22
	LTBP3
	ELMOD3
	CLDN10
	SPATA2
	ZNF398
	OSBPL3
	ERC1
	VPS25
	C9orf9
	AICDA
	CCDC6
	CRMP1
	ZBTB47
	MARC1
	PARVA
	MCHR1
	TBX21
	STMN3
	AKAP7
	TMEM196
	MOG
	CHST2
	RABEPK
	ACP5
	MVB12B
	SLC37A1
	NPAS1
	SLCO2A1
	SMARCC2
	DDR1
	GPX3
	BNC1
	KNCN
	PRDM12
	SCNN1G
	DNASE2B
	SSX4B
	SEMA6D
	SLC25A38
	ACTN1
	HPS4
	DTHD1
	UCP2
	RAB3D
	PRKAR2B
	FAM107A
	UCP3
	PCMT1
	CBLB
	MAOB
	TECPR2
	RNF121
	ZNF8
	SLC25A13
	FTO
	VGLL3
	DGKG
	TACR2
	NDRG4
	HMGA2
	LDB3
	C16orf71
	NOTCH4
	CCDC180
	SLC12A4
	FZD3
	REEP3
	MON1B
	GABRA4
	MASP2
	ZCCHC3
	FICD
	ANKRD54
	ARHGAP9
	USP6NL
	DISC1
	SYNDIG1L
	AC023632.1
	WHAMM
	NFKB2
	KDM4A
	SALL4
	TNFSF13B
	EBF1
	B3GAT2
	LRIT3
	SAMD12
	KIAA2022
	PNMAL1
	CYHR1
	GNG12
	RD3
	PDAP1
	NEURL1B
	NARFL
	GCHFR
	MDK
	PIP4K2A
	KCNU1
	VRTN
	CELF5
	CD200
	LRAT
	SSNA1
	TMCC1
	CCDC122
	RTN4RL1
	C2CD2
	C15orf40
	PIGZ
	CLDN11
	GPR156
	CCDC65
	C12orf74
	CDA
	PVRL1
	PAXIP1
	SLC34A1
	TEX35
	CRIP2
	EFNA1
	IDS
	PPP1R14D
	KLK4
	OR11A1
	GAS7
	HOXB1
	SPTSSB
	C9orf57
	TMEM243
	MYL9
	MURC
	EHD2
	LHX9
	AGPAT2
	TMEM185B
	PCGF3
	NPFFR1
	MAPT
	UBE2G2
	ZNFX1
	FSCN1
	AHSG
	KRTAP1-5
	KLK10
	TMEM221
	C16orf45
	ST8SIA1
	GPR17
	HIST1H4E
	PPTC7
	LY6E
	FBXL12
	JAM2
	TRIM26
	CPLX4
	ISX
	C10orf76
	ERCC4
	COX4I1
	SPON2
	U2AF2
	DRGX
	ZHX1-C8ORF76
	C11orf82
	AP3S1
	CD244
	INHBA
	SMIM21
	ICAM4
	EFNA3
	SPRYD4
	HUS1
	ATP1B2
	GORASP2
	SLC38A5
	SNX22
	PLA2G2D
	SLC26A4
	AC009365.3
	VSNL1
	KIAA1244
	GABBR2
	CTNNA2
	VWF
	CNNM4
	SLC6A8
	MOAP1
	FZD4
	ARID3B
	DDIT4L
	NRAP
	KCNK13
	RAB6A
	BCR
	RHOBTB2
	PPP1R15B
	LMAN1L
	TSPAN9
	EHHADH
	TTLL6
	CNFN
	TMEM11
	TMEM132D
	SWI5
	SGCD
	TRABD
	CACNB2
	GPR37L1
	TSPAN10
	HLA-DRB5
	SP100
	SLC9A1
	CTD-2207O23.12
	TTLL3
	TIFAB
	FAM161B
	GPR137
	ATMIN
	ABCD2
	NTN1
	SCD
	ARHGAP1
	TMEM97
	AP1M2
	CNOT6L
	GMPPA
	DUSP3
	WNT5B
	RTP4
	NPLOC4
	ITGAE
	WIZ
	HTR5A
	KCNAB2
	KIAA1467
	BLOC1S6
	PLEKHA4
	OPRK1
	P4HB
	UBQLN4
	NDST3
	GTF2A1L
	HIST2H3C
	HIST2H3A
	SYNPO2L
	C16orf47
	BARX1
	DNAH10OS
	CEP41
	SEC13
	LRRC59
	FAM131B
	TMED2
	SLC38A1
	CRTC1
	LMX1A
	LACTB
	NCAM1
	PHF15
	PTGES2
	KCNMB4
	PAX5
	B3GNT7
	ADRB1
	ZNF488
	TRIM40
	IGF2BP2
	FAM189A1
	TMEM127
	C19orf54
	TNRC6A
	HPCA
	AC079210.1
	AC024940.1
	MMS19
	SLC35B3
	AMT
	ITSN2
	STAC3
	CIAPIN1
	PRC1
	IQCE
	RCBTB2
	GLT8D2
	CYTH3
	HK1
	RXFP4
	C1orf111
	FGD6
	PDK2
	BPIFA1
	KLF13
	TVP23C-CDRT4
	CHMP1A
	PINX1
	ATF7IP2
	RBMXL1
	NUP35
	STIM1
	IFI44L
	C8orf17
	POU5F1B
	KCTD15
	PEX11B
	AC138655.1
	FAM81A
	NECAB2
	FKTN
	GPX6
	ZFP41
	KCNJ9
	DPCR1
	C5orf49
	SPTB
	TOMM5
	BTBD10
	BTBD2
	KLHDC9
	SLC12A5
	C12orf43
	CCDC92
	KCTD16
	WDR6
	LMX1B
	SAMHD1
	DCTN3
	S1PR3
	TOR2A
	MYLK4
	HSD11B2
	SCRT1
	ARHGAP17
	VOPP1
	SESTD1
	RGS19
	TMEM119
	CEP104
	CEP170B
	SETD8
	GDF10
	NPFFR2
	ENTHD1
	IGF1R
	DCDC2B
	STEAP3
	ZBTB40
	FBXO27
	GLP2R
	C2orf88
	TMEM163
	C11orf44
	MAN1B1
	TCF7
	ERMAP
	FLJ27365
	PTRF
	COA5
	SFRP1
	OTUD3
	CSRP1
	ZNF558
	VWC2L
	CD276
	ELAVL1
	RPL17-C18orf32
	ITPK1
	IRF1
	SLC27A1
	DPEP3
	NPDC1
	GJB4
	STON1-GTF2A1L
	DAPL1
	DPYSL5
	WNT11
	GLG1
	KIAA1045
	RAB27A
	ZNRF1
	HSD11B1
	UBALD1
	TMEM169
	TMEM51
	DNAJC11
	AC003102.1
	HIP1R
	DTX4
	LCLAT1
	MXD4
	PAQR7
	GTF2F2
	ALLC
	TSG101
	COL5A2
	UNCX
	CHMP6
	C1orf226
	MAPK4
	ANKRD63
	C10orf55
	MUSTN1
	FAM43B
	SARM1
	LRRC14
	SERPINE1
	TMEM108
	SDR9C7
	C1D
	APOBEC3D
	HDGF
	CMPK2
	STX17
	APBA1
	TMEM158
	C20orf196
	STK35
	LZTR1
	CPLX3
	TAF2
	LRRC63
	CDKN1C
	RXFP2
	SYT1
	PPP1R1B
	SCOC
	FAF2
	TIGD6
	STK39
	FAM149A
	CDKL1
	KIAA0141
	GDPD5
	RSPH10B
	PAQR4
	SYT2
	APOC4
	DNAJC13
	FKBP8
	GNA14
	STAC2
	SFTPB
	PRKRIR
	NEGR1
	CALHM1
	C12orf61
	TRAF1
	TRIM60
	PHTF1
	FGF18
	TTL
	SLC23A2
	RAB36
	KIF3B
	SEC14L1
	FGF10
	NCSTN
	CABIN1
	SH3PXD2B
	AKT2
	ZNF23
	TXNRD1
	UNC93B1
	CELF2
	FBXO24
	VPS28
	GARS
	XIRP1
	MYO1D
	SLC5A12
	PHF6
	ABCD4
	MYL4
	EXOSC10
	JPH1
	CD274
	FLOT2
	SLC6A7
	SAMD10
	RUNX1T1
	NFE2
	NEURL4
	GABRE
	GCNT4
	ESR1
	DRD2
	GNB2
	UBR1
	PLEKHM1
	ECE1
	AL033381.1
	HLCS
	ESAM
	AL138847.1
	ZIC2
	PTCHD1
	C9orf47
	FAM107B
	HAPLN1
	ESRRG
	CACNG4
	LRRC32
	IL18BP
	KALRN
	IP6K3
	IFI30
	GREM1
	MFAP4
	PCDH17
	PTGER4
	CYP24A1
	B3GALNT2
	SHMT2
	DBX2
	DMWD
	TMEM184B
	C10orf105
	NMT1
	STAT5A
	PLXDC1
	POC1B-GALNT4
	TTLL9
	HOXD4
	TMEM100
	PLA2G2C
	BHLHB9
	SLC25A42
	KRTAP4-12
	FZR1
	PPP2CB
	HERC3
	PTMA
	CNTFR
	MBP
	BARHL1
	TMEM110-MUSTN1
	CPM
	MFAP3L
	PKP1
	WNT9A
	RP11-644F5.10
	HIST3H2A
	SEMA3G
	IQSEC2
	AC010327.2
	FAM212B
	TMEM199
	FKBP5
	TJAP1
	CIB2
	NSMF
	LINC00632
	RAB11FIP4
	VSTM1
	GSE1
	FOXK2
	RAB11FIP3
	OVOL1
	SIAH3
	KRT31
	KRT16
	KLHDC7A
	ARG2
	IL2RA
	PDE4A
	MEX3A
	GAL3ST3
	SMARCE1
	ARHGAP28
	PIAS1
	SH3BGRL
	FOXI2
	HAPLN4
	C7orf49
	ARF6
	TRIM29
	ANGPT2
	ABCB8
	AL589765.1
	PRELP
	CYBRD1
	CLDN8
	C11orf49
	RBM33
	ST6GALNAC3
	CLDN16
	FBXW9
	IKBKB
	SEC24C
	MCMDC2
	TNFAIP2
	APLP1
	RCVRN
	WARS
	HOXB9
	HCN2
	OXGR1
	COL28A1
	C22orf26
	CORO2B
	MED22
	NEK6
	ZNF618
	AREL1
	SEZ6
	CSRNP3
	AMACR
	PFAS
	C1QL1
	TCF7L2
	SLC36A1
	FIGF
	TRAM2
	MCUR1
	SSUH2
	TINF2
	IGFBP1
	RASD2
	TRPM4
	ZDHHC22
	FASLG
	DLL1
	FBXO33
	C4orf46
	NFIB
	LGALS9
	PJA1
	NLRC5
	GNG4
	PRR5
	GAREM
	MPHOSPH9
	ATG2A
	NUDT18
	MARCH9
	BRD4
	OLFM1
	RGS12
	DIXDC1
	GRB2
	MYT1
	PNPLA8
	FAM65B
	CPLX2
	FEV
	GABRR1
	DFFA
	ZNF260
	FAM64A
	MFSD2B
	ZCCHC24
	BBS1
	PPP1R16B
	SEMA6B
	FBXL18
	MOCS1
	ERI2
	LRRC58
	NKD1
	ACAA2
	PPAPDC3
	MCC
	HSD17B12
	PAFAH2
	LETM1
	ATF2
	MAP2K4
	PDGFB
	SPECC1L
	C9orf3
	LGALS9C
	LGALS9B
	SOD3
	STX1A
	MVD
	NEU3
	USP49
	UCMA
	PELI3
	IL24
	KIAA0087
	BACE1
	PRDM1
	DDR2
	DCX
	SCRG1
	EPB41L4A
	CDC5L
	ADAMTS13
	IFT140
	PIGR
	PNPLA2
	MUC5B
	HS3ST1
	CCND1
	SLC35C1
	LIN28A
	DUSP23
	KRTAP10-3
	BAZ1B
	IL6R
	ZCCHC18
	SLC22A15
	CNOT2
	TTC9
	OPN4
	PI4KB
	DBNDD1
	RAPGEF1
	BRWD3
	C15orf56
	VPS33B
	AJAP1
	NIPAL4
	NFIX
	PRDM16
	NDNF
	USP53
	NCOR2
	CT62
	FURIN
	AP2A2
	AMOTL1
	SLC1A2
	ST8SIA2
	DDX20
	MRGBP
	RHBDD1
	POU4F1
	RNF222
	BEAN1
	PTPRN2
	C17orf59
	LRCH4
	DLGAP4
	LIPA
	BASP1
	FAM167A
	ACTG2
	GBA2
	WNT7B
	FBXL16
	ACBD3
	PRRT1
	DNM1
	SYNPO
	PARD6B
	TBC1D24
	VTI1A
	GPM6B
	TET1
	TNPO3
	STX12
	AL354898.1
	ILDR1
	CANT1
	NIPAL3
	MICAL2
	GATC
	B4GALNT1
	HPCAL4
	RERE
	CPNE2
	ADSS
	DLG1
	TLX2
	STK38
	SOX13
	NOX4
	AMBRA1
	ATP6V1A
	KLC2
	MTNR1B
	ZNF641
	LRRN4CL
	CSGALNACT1
	CDK19
	ADAMTS17
	TEAD1
	MOB3B
	LGR5
	PANX2
	GPR61
	NFIA
	PANX3
	FAM132B
	HIF3A
	BIRC7
	PAG1
	CD34
	TACC1
	PITPNA
	FAM163A
	ADD2
	PDSS1
	NOD1
	HS3ST4
	WBP2NL
	SCN4B
	CXCR1
	REG3G
	ZSCAN25
	DENND6B
	KLHL3
	SEMA4G
	BROX
	C19orf69
	RAE1
	KCTD21
	AL021546.6
	CAMKK2
	NTM
	OSGIN2
	RRAD
	FSD2
	CHRNA10
	XCR1
	ZNF784
	CA1
	FGD1
	DPF1
	PTAR1
	SMAD9
	NTS
	ALPL
	DAGLA
	RASGRP4
	SDC3
	CANX
	ANKAR
	CXCL12
	TNFRSF8
	PIEZO1
	SH3GL2
	KHDRBS1
	HN1L
	G6PC3
	HHIPL2
	KCND3
	ATCAY
	ETV6
	LASP1
	MATN1
	CLTB
	SURF4
	LRFN1
	NFYA
	DSTYK
	CNNM1
	SLC10A1
	PITPNM2
	SLCO5A1
	TRPV3
	SEPT3
	FOXI1
	CNTF
	KIAA1147
	SLC4A8
	PICALM
	NRIP1
	GLRA3
	POMGNT1
	ASXL3
	FAM103A1
	CLVS1
	CHRNA6
	SMUG1
	EBAG9
	C9orf41
	BLOC1S5
	C3orf67
	C1orf122
	IYD
	RNF224
	GPR107
	SWT1
	ADAM7
	AGTR2
	IP6K2
	TMEM56
	TAX1BP3
	RAB15
	SYTL3
	UBE2Q1
	EPHA8
	KIF19
	TREML2
	PIK3R1
	KLF7
	ARPC4-TTLL3
	ZFP36
	C1orf158
	CASQ2
	GIPC3
	AL590452.1
	ZFAND2B
	TMEM30B
	TFDP1
	RNF41
	TAP2
	ZC3H7B
	TRAPPC10
	ADAP1
	PIANP
	SPIN1
	RRM2B
	FGFBP1
	CRLF1
	GPR114
	FAM110B
	AAK1
	REEP2
	ELOVL7
	KIAA0247
	DOK7
	OTUD5
	ETV5
	TAGLN2
	TUSC5
	MED26
	TAS1R3
	HOXA7
	MYOCD
	CYP1A1
	R3HDM1
	RALGDS
	CCDC9
	SHISA6
	TAB2
	TCTE1
	AGAP1
	ALKBH4
	TNK2
	ONECUT1
	MCCC2
	MAPRE3
	CPA3
	GUCA1B
	BEST1
	ARL4D
	CENPP
	RGS17
	PPCDC
	NUMBL
	SNED1
	SCP2
	CALN1
	NKIRAS2
	MAVS
	CREG1
	SAMD9L
	CST9
	EXT1
	JMJD8
	SPN
	ABLIM3
	PRPF4B
	TRIB3
	GALNT15
	VNN1
	NOVA2
	PARM1
	CD40
	FSTL5
	MYBL2
	IKBKE
	ZMYM3
	GRK6
	NUTF2
	CEP19
	C9orf50
	SH2D1A
	SLC5A2
	AQP2
	PNRC2
	ATP2B3
	UNC119B
	IDH3A
	ERF
	NGEF
	PEG3
	ROGDI
	NFATC2
	VAT1L
	SOX17
	DSCAM
	RRAS
	GCH1
	TAF8
	EVC
	FAM129A
	ARMC7
	ZDHHC18
	DCTD
	ADCY9
	AP005482.1
	TLR5
	TXNDC5
	SEC14L5
	POU3F3
	ARMCX3
	THRA
	RNASE13
	NFASC
	NUDT17
	PPP3R2
	PRDM9
	TOX4
	FAM65A
	KANSL1L
	C5orf22
	KCNC3
	PRKCI
	HNRNPA3
	PPP4R2
	DET1
	GAD2
	KIAA1522
	GPRIN1
	LILRA6
	CSPG4
	YPEL2
	YTHDF1
	RABIF
	C22orf46
	KPNA1
	GPR161
	USH1C
	C1orf131
	KCNB1
	HOXD10
	DGAT2L6
	LYPLA2
	FAM192A
	SLC25A44
	EVI5L
	PDE6A
	TMEM38A
	MTCP1
	FRMD4B
	CYB5RL
	RAB11FIP2
	SBK1
	PAK3
	POLK
	USP4
	DIP2A
	SLC8A3
	SOST
	SERHL2
	KCNQ1
	FA2H
	FNDC4
	SLC7A1
	PMEPA1
	ASAH1
	ZNF286B
	FAM154A
	CYTH4
	TNFRSF19
	APLN
	PTGFRN
	TNFSF15
	PIGQ
	DOCK5
	KRT5
	TPTE
	CHP2
	C1orf167
	ZDHHC3
	SLC46A1
	ANKRD45
	PPP2R1A
	GLIS2
	CDC42BPB
	C10orf90
	C1QBP
	SIT1
	MREG
	ADRBK1
	FUT4
	HEPACAM
	BTG1
	BTG2
	SYNJ1
	MYLIP
	UBFD1
	PTPLB
	ARL2BP
	THBS1
	TXLNB
	GDF11
	GPLD1
	MMEL1
	YIPF5
	MAP3K3
	CADM3
	KIAA1737
	TMEM52B
	NECAP1
	FIBCD1
	SOX12
	NANP
	SENP6
	TRMT10B
	PRRG3
	ARHGEF39
	MEGF11
	FSTL4
	ALDH5A1
	WNT10B
	ZMIZ1
	GOSR2
	NDST1
	MFSD9
	RAP2A
	TMEM178B
	MMRN1
	NOS1
	SFRP4
	NDRG1
	PRKCA
	CHRM3
	EYA1
	C15orf52
	NTSR1
	CDKL4
	GAD1
	ITPKB
	DGCR2
	GREM2
	RAB3B
	RANBP17
	SRCIN1
	AC074091.13
	ZNF740
	GNAZ
	ONECUT2
	VCP
	TRAF3
	INSR
	MTSS1L
	CCDC62
	ATE1
	C1QTNF7
	TOLLIP
	ABCA10
	C1RL
	PACRG
	HOXC12
	ARL4A
	KIAA1024
	TFAP2C
	GCK
	C5orf45
	FIGN
	ERMP1
	TMEM231
	INSM1
	CDC42SE2
	CLEC5A
	PRPH2
	MARCH1
	GYLTL1B
	SEPSECS
	LRRC8A
	SRL
	SH3BP4
	WASF3
	ABHD15
	CREBRF
	MGAT3
	KLHL21
	DMBX1
	AHRR
	LPIN1
	ZNF286A
	SNRK
	PLD1
	ST18
	BICD1
	TRPM3
	MPZL1
	TLE3
	SCUBE3
	DERL3
	IBTK
	SLC30A8
	CPED1
	BRPF3
	ENPP6
	TBL1X
	TAB3
	GPC4
	LAMC2
	NT5C1A
	PLA2G5
	SYTL4
	TNS1
	LRRIQ1
	HOXC13
	CREB3L3
	LRGUK
	C11orf86
	CYP4V2
	PARP8
	PROB1
	VEZF1
	UBXN10
	GRM1
	TOMM40
	CDH1
	SRRM1
	GOLGA7
	POMT1
	CRYBG3
	SYNE1
	IQCA1
	ZNF536
	EPB41
	PDPR
	WDFY3
	PPAPDC2
	SLC39A14
	PFDN6
	CERS1
	C17orf85
	NRXN3
	GALNT4
	MOXD1
	RHOB
	KCNJ11
	CCNE1
	OSBPL5
	SLC35E1
	ZBTB38
	RAB22A
	MPRIP
	CLEC1B
	ZC3H3
	RPS6KB1
	NMUR1
	ARHGEF9
	SPOCK1
	WNT7A
	FBXW11
	AGPAT9
	ARC
	SPCS2
	ISY1-RAB43
	ZKSCAN2
	SYNGR1
	MACROD2
	KIAA1671
	CUL1
	PARP16
	KCNK17
	SREK1IP1
	JPH2
	NSF
	C1orf115
	GYS1
	ZSCAN22
	TRMT61A
	PCLO
	DUSP16
	RPRD1B
	MINOS1
	NKTR
	ABL2
	SYNGR3
	DNM2
	MGAT5B
	LGALS3BP
	SP9
	SOX10
	KCTD2
	ACER3
	RAP1GAP2
	SULT1B1
	SIRPA
	AIFM2
	ADAMTS10
	MEX3B
	MRO
	ITGA6
	CDK17
	SGPP1
	LRRN2
	SBF2
	RRP1B
	MOB2
	BMP8A
	ATF7IP
	CHCHD1
	LIMK1
	DAG1
	SLC19A2
	POR
	MAPKAPK2
	ACLY
	PITHD1
	RNF152
	CTDSP1
	EIF3M
	CHRD
	GALNT18
	AGER
	DNAJC28
	RHOJ
	PPP1R1A
	HEMK1
	ASB1
	FNBP1L
	PRKAB2
	SLC34A2
	NODAL
	BMP3
	RNASEL
	MORC1
	TOP2A
	ARHGAP32
	STX6
	SPATA13
	GPR176
	WNK2
	ING5
	ZHX3
	TMEM241
	PCDH10
	NCDN
	NEK7
	SORCS1
	RNF169
	GALNT2
	GLCE
	SLC9A2
	PHLPP2
	PGAP3
	ZFP90
	SNX30
	CALCOCO1
	ARHGEF4
	ROCK1
	CNTN2
	FOXL2
	SUSD2
	ITFG3
	PLXDC2
	SCARA3
	MTCH2
	GNA13
	MEIS2
	NHSL2
	KNOP1
	FGF1
	KIT
	CYGB
	VSX2
	TMEM59L
	SIAH2
	PRDM6
	UNC5D
	RANBP10
	BZW1
	C5orf20
	TRPV2
	RAP2B
	TGFBRAP1
	RAB23
	SLC41A1
	PHF13
	GET4
	SLC6A2
	RHOT2
	ANO5
	ZDHHC15
	DAP
	ANKH
	PALLD
	ZSWIM5
	CACNA1E
	LRP10
	SLC7A6
	DCTN5
	KIAA2013
	NR5A2
	CACNA1I
	GPR85
	DLGAP2
	VASH2
	EGLN3
	NFIC
	ANO8
	CSF1
	ABCC12
	ATP4A
	SEZ6L
	GPALPP1
	SERINC5
	PAK6
	PIRT
	EPB41L2
	POLD3
	FLNB
	LGI3
	TBX2
	CEP97
	DGCR6L
	CAMK1D
	CHRDL1
	COMMD2
	PTBP3
	FGFR1
	C2orf66
	LDHD
	EPT1
	MAP3K9
	HFE
	FBRS
	SORT1
	PRKAG2
	MAP1B
	JAKMIP3
	NSUN5
	MARK4
	TNFRSF12A
	FAM53C
	HSDL1
	ENTPD4
	USP46
	BRSK2
	ASB15
	HMGXB3
	SNX27
	GLTSCR1L
	GRIK4
	ZIC4
	RBMX2
	HEG1
	FAIM2
	C10orf10
	WDR52
	MAMLD1
	STK17B
	ZBTB43
	FAM83G
	TRIM44
	RAB30
	SLITRK1
	IPCEF1
	RALGAPA2
	GMPPB
	SSBP3
	PWWP2A
	THEMIS
	DMC1
	IQSEC3
	CENPB
	DPF2
	HAGHL
	PIP4K2C
	ZSWIM1
	TSHZ2
	FAM168A
	CASC5
	C5orf51
	NGDN
	CCND3
	KRT6B
	PAPPA
	ADIPOR2
	C16orf70
	RNF14
	GCSAM
	KBTBD13
	CORO6
	XK
	LHX4
	C11orf45
	TMEM184A
	RALGAPB
	ARID3A
	TBC1D16
	ABRA
	RFTN2
	TMEM132C
	GRIK2
	DHDDS
	BTBD3
	SSTR3
	MAP1A
	MRPS36
	KCTD11
	NPTX2
	RBBP9
	RORA
	TSPYL4
	TMEM132E
	POLR3A
	ADRA2A
	GRIK3
	KCNJ12
	CYP2U1
	SLC2A4
	SLK
	NBEAL1
	PRKAA2
	TMEM181
	CIT
	AGPAT3
	CDKAL1
	NT5E
	C9orf84
	TRIM68
	EHMT1
	TP73
	SOGA3
	RIMS4
	ARHGAP19-SLIT1
	PACRGL
	C6orf223
	TACR3
	NUBPL
	LEPROT
	RGP1
	ZFHX2
	PLEKHG2
	BCAS1
	NPY1R
	C5orf42
	MFRP
	POU6F2
	B4GALT1
	GRIN2B
	KLHL26
	ARRB1
	TRAK1
	ZHX2
	DNAH5
	SLC16A6
	FAM174B
	RAD9A
	CARM1
	OGFRL1
	AP1G1
	BAIAP3
	PCYT1B
	ARNT
	ST8SIA4
	ZNF689
	PARP11
	PPARGC1B
	PANX1
	SLC30A7
	TSN
	FAM160B1
	GBF1
	MTUS1
	SNX33
	DMGDH
	RBBP4
	ANKRD13B
	TFEB
	SH3RF3
	GPR63
	GPR173
	MOB4
	MYOF
	GSTK1
	SCAMP2
	JPH3
	RAB40C
	SPRY1
	ZER1
	BTD
	SPRTN
	MXI1
	MRAS
	RASSF2
	XPO7
	AMIGO3
	COL4A1
	SLC22A23
	DDI2
	SLC9A6
	CBX1
	GSTM4
	FAM46B
	COL8A1
	ARSG
	ZBTB33
	BEND3
	CACNA2D2
	NOTCH2NL
	TTC33
	FAM73A
	JMY
	HOXA1
	C1orf173
	VAPB
	PPT1
	SPATA5
	SLC9A5
	GRIN2D
	LMLN
	AMMECR1L
	CSMD2
	ATP7A
	MPP6
	GTF3C4
	FLVCR1
	TBC1D2B
	LPL
	WNT5A
	CARF
	FARP1
	FOXN2
	CHL1
	KLHL25
	FYB
	TRERF1
	CREB5
	ZBED6
	HDAC4
	PIM1
	TMEM8A
	FOXP2
	LMAN1
	HS3ST3A1
	C12orf52
	KCNIP2
	RNF215
	PADI3
	KCNN3
	MYO1A
	ZFYVE27
	SDK2
	CYP26B1
	CTIF
	HEYL
	CCDC103
	PPP6R3
	PLEKHA3
	ST6GAL2
	RALGAPA1
	PADI1
	SLC18A2
	RALGPS2
	FUT1
	FAM126B
	TANC2
	ACAP2
	IL16
	KCNJ2
	LPHN2
	GPR123
	PSEN1
	CENPO
	NRG1
	KPNA6
	CD44
	METAP1D
	HSPE1-MOB4
	C2orf71
	ZNF609
	DSCAML1
	KIAA1755
	CRTC3
	IPO5
	MAN2A1
	MTR
	CLIP3
	ABAT
	SLC4A1
	NYX
	ZC3H6
	STK4
	SLIT3
	PARD3B
	SPRY3
	TET3
	FANCB
	THSD4
	RAB4A
	CAMK4
	LRBA
	BCL7A
	PTPN21
	NAPEPLD
	MICALCL
	SSTR1
	CDON
	TEF
	TRIM25
	CREBBP
	KBTBD11
	TRIM58
	DUSP7
	ITPRIPL1
	IGFBP5
	CALD1
	C2orf68
	ARID1B
	ABLIM2
	CXCR5
	UBR7
	ZBTB10
	MKLN1
	SOAT1
	ST13
	ABHD2
	DHX57
	SFMBT2
	RNF165
	RCOR3
	ZMYM2
	FAM149B1
	TBC1D14
	IFNAR2
	N4BP1
	PHF21A
	WNT4
	ALDH1A3
	SLC5A7
	SLC35D1
	AC007040.11
	CPLX1
	SAMD8
	ICA1L
	ZNF496
	SLC10A7
	DYNC1LI2
	SLC36A4
	AKAP2
	TIAF1
	TCF4
	EFR3B
	TRAPPC3
	FOXP4
	CLDN1
	GRB10
	WIPF2
	BAK1
	TMEM63A
	MARCH4
	NR6A1
	ELFN1
	EXOC7
	BSND
	RALGPS1
	CLASP1
	ARIH1
	DUOXA1
	EDA2R
	MBNL3
	DOK6
	SHANK2
	KLF3
	FLT1
	YEATS2
	TREH
	SCN2B
	LIN7A
	FUT11
	SUPT16H
	MKL2
	TNNI1
	POLDIP2
	SYNJ2BP
	GNS
	CCL20
	ELK4
	DIO2
	ZNF879
	ARHGAP24
	LARGE
	ARNT2
	NCMAP
	PPFIBP1
	SETD1B
	MTMR9
	TOR1AIP2
	USP13
	TMEM33
	DACH1
	PARP14
	KIF26B
	MAST3
	THRAP3
	SCRN1
	PLS1
	STON2
	LMO3
	PALM2-AKAP2
	PAX7
	CDHR1
	PLD5
	LDLRAP1
	IKZF1
[truncated: 920 more rows]

## Sheet: mmu-miR-141-5p
miRTarbase	TargetScan			result
Dlx5	CTD-2054N24.2			Zeb2
Cdh11	CDR1			Mapk14
Zeb2	PRPS1L1			Slc25a3
Zeb1	TSPAN13			ADPRM
Stk3	ROPN1B			PTEN
Klf5	RP11-171N4.2			MITF
Mapk14	AC005477.1			HNF4G
Elavl4	MCTP1			HOMEZ
Slc25a3	EMG1			SLC23A2
WDR70	FAM107A			HEPHL1
	IL1F10			TGFB2
	CYP2A6			FLNB
	PPP4R2			HIPK3
	CAMK1			PPP4R2
	ROPN1
	KRTAP2-2
	LEPROT
	CYP2J2
	PTAFR
	TMUB2
	PFN4
	AKNAD1
	BOD1L1
ADPRM	CCDC180
	GXYLT1
	CACNG8
	FAHD1
	PTTG1IP
	AP1S2
FAM227A	LRRC69
	HMGB1
	CDKN1B
	CAMK1D
	SMNDC1
	AL163636.6
	MTCP1
	LAMP3
	SGK1
	PNPLA8
PTEN	RP11-625H11.1
FIBIN	CD69
FKBP5	MORC4
MITF	MR1
HNF4G	DPCR1
HOMEZ	RAB38
N4BP2L2	RELL1
WDR85	MOG
LSM12	ORC6
3110057O12RIK	PHLDA3
MYH10	FBXO11
QK	COG2
SLC23A2	FAM188A
TMEM56	PRR11
4933432B09RIK	AL391421.1
CCDC110	FRMD3
HEPHL1	TAF7
MC1R	ADIPOR1
MTMR6	GFRA3
OLFM1	C4orf40
2310004I24RIK	METTL9
TGFB2	C9orf170
1600012H06RIK	KRT7
FAT3	THY1
PTPN21	CTRC
SMURF2	SCP2
DEFB21	AP000679.2
FLNB	NAP1L6
ZFP408	AC117395.1
ERC2	C11orf48
HIPK3	GDNF
PPP4R2	FAM216B
RASGRP1	PPP6R1
	CYSLTR1
	TP53RK
	EPDR1
	LYRM9
	ESRRG
	ITK
	PAOX
	CD46
	FAM109B
	SREK1IP1
	SNX31
	SLC5A8
	CBR1
	SLC26A4
	SELT
	CDK8
	HSP90AA1
	TRIB2
	INIP
	FAM26E
	FAM19A1
	TNFRSF8
	BBS4
	CPEB4
	C8orf46
	RMI2
	IQCH
	UCP3
	UBALD2
	PSMG3
	RNF24
	PKD2L2
	HHLA1
	GINS2
	UBL4B
	DST
	FP15737
	SLC36A4
	NUP50
	LYRM2
	ZNF329
	IL4R
	TMEM41B
	ZNF544
	TMEM168
	BEX2
	MYOZ2
	CTPS2
	SUSD5
	SLC25A27
	HBD
	FAM169A
	SLC31A1
	KIAA0040
	SLC7A1
	CCR5
	RNF146
	HSPA13
	CCDC68
	KRTAP1-1
	ACN9
	USP9Y
	BLOC1S2
	GATM
	C5orf38
	CORO1B
	FAM135A
	XRCC4
	H3F3B
	VWC2L
	CDCA3
	EPGN
	FBXO18
	NRF1
	ADORA1
	YDJC
	HSPB3
	GTF2E2
	STMN3
	UBXN10
	NEDD9
	LAS1L
	STAG1
	IFIT2
	PEX3
	SERTAD3
	PSMA8
	BEX1
	SLC25A24
	NPRL3
	LIMS1
	RP11-1102P16.1
	PLCXD2
	RP11-156E8.1
	GABRP
	KRTAP1-3
	TNFRSF19
	MUSTN1
	ERBB2IP
	UQCRFS1
	XKR8
	ENPEP
	CHN2
	DHFR
	ADHFE1
	CPLX2
	TMX3
	YIPF3
	C17orf66
	STMN1
	SLC48A1
	ABCF3
	EMCN
	CYP3A5
	KCNE1L
	FNTB
	AJAP1
	KBTBD6
	AWAT1
	SAGE1
	RBM5
	PIRT
	CD84
	EIF1AX
	IFI44L
	VAPB
	WNT9B
	RBM8A
	SLC2A10
	NDUFS7
	RD3
	CCDC85A
	TMEM139
	PDHA2
	RPL22
	LINC00998
	HSP90AB1
	BCL2L13
	CHST9
	DAXX
	HOMER2
	GNB1L
	AGO1
	PVRL4
	HLA-DPA1
	PACSIN2
	SMC3
	ADAM32
	SPEF1
	USP43
	CA13
	PLEKHS1
	SDHC
	HELLS
	SLC13A5
	URAD
	DLC1
	CCSER1
	NOL8
	C17orf96
	PAFAH1B2
	ITGBL1
	JHDM1D
	FGD2
	SGTB
	RAD54B
	SMPDL3A
	FKBP6
	FDCSP
	C4orf26
	RTTN
	SYCP3
	NUDT18
	DKK3
	RASIP1
	SMIM20
	NARS2
	SIGMAR1
	RSPH6A
	NCMAP
	RGS13
	C2orf91
	ITPRIPL2
	C11orf44
	C4orf51
	FAM47E
	SSFA2
	GPR114
	PRSS35
	CYP26B1
	MLANA
	HDDC2
	C22orf46
	PTGES3
	RNASE4
	AK3
	CDC20B
	GTPBP2
	IKZF1
	DNAJC5B
	GMPR2
	C1QTNF2
	TBC1D12
	FRRS1L
	DUOXA2
	TFRC
	URM1
	DTWD2
	C12orf79
	ORMDL3
	SUPT4H1
	CTBP2
	MRPS33
	PTPRZ1
	SLC24A1
	SSB
	UGT2B15
	DDB2
	TMEM110-MUSTN1
	C14orf164
	DYNC2LI1
	NTSR1
	TMEM158
	GATA6
	CD40
	UBQLN3
	MST4
	RBBP4
	RAB11B
	WNT5A
	TMEM138
	TRMT112
	GCNT1
	PCDHB16
	FRY
	HNF4A
	ZNF449
	BCKDHB
	C11orf82
	CNP
	EPHX1
	KLHL12
	DUSP14
	SLC5A10
	KCNE3
	CCER1
	PDPN
	C11orf88
	CSRP3
	CEBPA
	RAB35
	SLC27A6
	ZBED2
	FBXL16
	PADI1
	RNF145
	VASP
	EFCAB2
	CMPK1
	BAHD1
	RAB39A
	FAM173B
	LAPTM4A
	NAB1
	MGAT3
	DAZL
	CABIN1
	FKRP
	HDGFL1
	C1orf115
	TMEM141
	CYP4V2
	ARPC1A
	ANKRD27
	OSBPL2
	CAMK2G
	STK16
	SCN1A
	PRCD
	CLINT1
	RP11-122A3.2
	NKX3-1
	C10orf68
	NUBPL
	HS2ST1
	GEMIN2
	C21orf33
	MYD88
	CD96
	FSBP
	C5orf64
	PHACTR2
	SPTSSA
	PCYT1B
	ZC2HC1A
	TMEM170B
	EGR1
	CALCA
	NAT8L
	ASIC2
	ZNF7
	SYCP2L
	UBAP1
	HDGFRP3
	ZNF471
	ARL4D
	SEC24D
	KIAA0754
	PIK3R4
	SPRY4
	EHD3
	GCFC2
	DHX58
	C12orf74
	CNTF
	NETO1
	DAZ3
	ARHGEF15
	THEMIS
	RAB27B
	ASAH2
	CITED2
	GNPAT
	CYGB
	VEGFA
	STIM1
	DAZ4
	TMEM41A
	TRPV2
	SIX1
	UBL4A
	SLC7A5
	TUFT1
	EGFL8
	PDE7A
	CYP2A13
	TMEM100
	ARRDC3
	DIO1
	SRSF10
	ICA1L
	MAPK10
	BIRC7
	NRG1
	AKR1B15
	PLEKHB2
	IKBKB
	FAM47E-STBD1
	TAF9B
	TIMM17A
	ABHD10
	ZNF326
	KLF12
	EPCAM
	FAM13A
	FAM115C
	MFN1
	ZBED4
	NIN
	HMGCR
	C17orf72
	FAM172A
	APOC4
	MIS18BP1
	SLC4A8
	PKIG
	IL23R
	DAZ2
	KCNMB1
	BDP1
	DOC2A
	HMGA1
	TIGIT
	INSIG1
	CEACAM19
	TRAIP
	CCBE1
	PLCXD3
	TEKT1
	CXorf36
	RPH3AL
	CBX6
	F11
	FAM20B
	ZNF644
	RGS9
	FLJ27365
	MDM4
	UBQLNL
	SLC10A2
	PDP1
	TAL1
	DOLK
	GMNC
	CXCL14
	RNPC3
	NHLRC3
	NAPG
	FST
	DCAF4
	IL22RA1
	KIF2A
	ZNF182
	STXBP5
	IRGQ
	USP27X
	TPPP
	GLCE
	MBOAT1
	MS4A6E
	FILIP1L
	DAZ1
	DDX21
	ANGPTL1
	AR
	ACVR1C
	ADAM21
	WDR17
	CDKL2
	PTPRR
	TRPM7
	ANKMY2
	TMCC1
	IFRG15
	LYSMD1
	WDR82
	MSL2
	CPT2
	YTHDC1
	IWS1
	PAX8
	RPTN
	SLC44A3
	SLC44A1
	PNPLA5
	GNG10
	CHCHD1
	SCAI
	FAM84A
	WFDC12
	GPSM3
	ZBTB25
	DDX54
	WDR49
	C1orf95
	CLEC4E
	SLC26A10
	P2RX2
	IARS
	CCDC172
	GLRA4
	STRA13
	AREL1
	ZNF202
	RBM11
	NRP2
	GLRA3
	IRF1
	CAMK2N2
	PPP1R14C
	LINS
	MCFD2
	CDC14A
	SOAT1
	SPRR2A
	RBBP8NL
	ZRANB3
	C16orf92
	ARL4A
	TSPAN4
	C3orf67
	SLC35B4
	ESR2
	PPCS
	TMEM117
	DDI1
	NTNG1
	DPH5
	BSCL2
	IGSF11
	HMG20A
	SLC37A3
	CRNN
	CX3CR1
	KIAA1161
	DHRS3
	IMMP2L
	MLKL
	C19orf59
	LEPR
	GRIA1
	FUT2
	DCTN3
	DLST
	RIT2
	PCSK9
	RAB17
	NRIP1
	NLGN1
	TBC1D2
	DKFZP779L1853
	OR51E2
	METTL21A
	ASAP3
	LHX9
	IGDCC3
	FOSB
	RAB31
	ZNF638
	NEDD1
	MIP
	FAM133A
	TOM1
	PTGFR
	RGN
	TAF1D
	ANKRD63
	GLIPR2
	BEND3
	LMTK2
	GAS2
	PSMG4
	FPGT
	LILRA6
	KBTBD13
	CTXN3
	P2RY13
	E4F1
	SEMA3C
	GEMIN7
	BRD7
	IL18R1
	NLRC3
	AAR2
	CYB5D1
	RBMS1
	CADM2
	DPYS
	C6
	NNAT
	DNAJC25
	DNAJC25-GNG10
	SERTM1
	RGR
	MARCH6
	VMA21
	ZMYM4
	COL8A1
	FAM199X
	NRG3
	CHURC1-FNTB
	FMR1
	SCAF4
	FRMD6
	STEAP4
	ERP29
	MEFV
	ANKZF1
	CNPY2
	KLK7
	CCDC62
	SIN3A
	ITGAV
	C2orf72
	BBC3
	GDF2
	HPGD
	PCMTD1
	FAM212B
	MPP7
	TTC7B
	CMTM6
	UBA3
	LRRC56
	HOXC8
	CLEC18A
	MDM2
	CDC42SE1
	AOX1
	AIDA
	TNIP3
	WASF1
	PWP2
	HSPA1L
	SPIN1
	ALDH1L1
	RPA4
	HTR2A
	TSTD2
	ALDH18A1
	SEMA4G
	RNF223
	LGI4
	RNF125
	CDIP1
	SOGA3
	DEDD2
	SKA3
	IFNGR2
	EGLN3
	KLHL3
	LYPD1
	ATXN7
	GRM7
	USP24
	AC107021.1
	RAB30
	LY6D
	INHBA
	USP30
	SMC1A
	SLC5A9
	ZNF800
	MYOM3
	NAV1
	BRD9
	IL20RB
	VLDLR
	SFXN1
	MEX3A
	LRRC4
	B3GNT5
	AMD1
	CREBZF
	LUZP2
	CRTAM
	CNR1
	LAGE3
	RHBDL2
	ANO10
	AC027763.2
	BRINP1
	RBM43
	PEX5L
	VPS13B
	POC1B-GALNT4
	AREG
	RAB37
	PKN2
	AREGB
	FAM101B
	SMEK2
	GALNT14
	TANC1
	ARHGEF4
	SCAF11
	IYD
	PDGFRB
	USP46
	KIRREL2
	MATN1
	KCNA3
	CSGALNACT1
	ETV3
	FANCD2
	PLEKHA1
	F11R
	EPHA4
	CETN1
	CRISP1
	CBX5
	MACROD2
	RAB1A
	CCDC39
	CTRL
	RGS7BP
	PLXNA2
	RILPL2
	C3orf70
	PIK3R3
	TOR1AIP2
	CATSPERG
	NSUN5
	ACIN1
	BTRC
	HABP4
	TMEM164
	PANX3
	RHEB
	ZNF569
	ABCE1
	DDX19B
	ZNF154
	PRDM4
	KLHDC7A
	LIN28B
	C20orf197
	SART3
	CRYBG3
	EPB41L4B
	TLL1
	C16orf52
	YTHDC2
	POU2F1
	SLC39A9
	ABCG1
	FMO1
	C11orf87
	MMP13
	MOCS2
	MDFIC
	MAN2A1
	P2RY1
	MRFAP1L1
	PEPD
	BTN1A1
	SAMD12
	COG3
	CTNNA1
	DNAJB9
	COX17
	AP3M2
	PER2
	C9orf85
	SLA
	INPP1
	GUCY1A3
	LHX8
	GABARAPL2
	METTL21C
	ANKRD13D
	ABCA3
	GPR27
	PSMC3IP
	ZFAND5
	C18orf54
	SERPINB4
	ZFP62
	NIPAL2
	CEP41
	TBX18
	FEN1
	FMO2
	HTRA3
	CD40LG
	CCDC12
	MAX
	CXCR5
	LGSN
	PPARGC1A
	MRVI1
	VAX1
	CYBRD1
	MAP3K2
	ATP6V1G2
	PSTK
	DDX11
	PRR9
	EDEM1
	RORA
	TTLL11
	IRX4
	DGAT2L6
	ATP6V1C2
	KHDRBS1
	SPSB4
	ELMO1
	CDK1
	ZDHHC2
	TAF8
	TMED5
	FBXO32
	MMP1
	HAPLN1
	TGFBR3
	FABP7
	SEC16B
	SFXN2
	RXFP2
	GRHL1
	TMED2
	OXSR1
	BPIFC
	NEFH
	ST6GAL2
	TBK1
	GPRASP1
	CCDC117
	MCC
	DGKB
	NFAM1
	ANO5
	RTN4RL1
	SLC39A2
	CPLX3
	RAD9A
	UGT2B17
	POLR3H
	C9orf91
	PTGER4
	C1orf110
	ZNF217
	BTC
	RAB3A
	AIF1L
	DERL2
	SYT2
	SS18L1
	SEPT3
	COL11A2
	RNF217
	GSDMA
	MARS2
	SLC25A21
	GOLGA1
	HHIP
	UBN2
	ASB8
	PROB1
	VPS33B
	TMEM201
	GNAQ
	IL12B
	PRKAB2
	MBNL3
	KCND1
	ZNF385B
	PLCB3
	NAALADL2
	TRAPPC2
	SLC39A7
	RET
	GHITM
	GINS4
	KCNH5
	IL7R
	ETV1
	ARIH2
	SLAMF8
	COLQ
	TSKU
	CYP51A1
	DHRS9
	CAPZA2
	CASD1
	CD226
	HOXC11
	ESAM
	SLC13A2
	HMGB3
	TRPV3
	KIAA0247
	CCDC141
	CBLL1
	TBRG1
	HOXD4
	HOXB9
	KCNJ15
	RALGPS2
	MYO5A
	GRHL2
	CD244
	TIA1
	TSC1
	CALCB
	TMEM261
	ATL3
	HNF4G
	PODN
	ROBO2
	NXPH3
	TLR7
	SNX18
	SEMA3E
	BMP3
	ZNF418
	GSPT2
	RAB1B
	SGIP1
	MINA
	ONECUT2
	PCOLCE2
	RIMKLB
	TMEM81
	LINC00632
	MN1
	TEAD1
	HIPK3
	CXCL6
	ZNRD1
	ESCO1
	METTL21B
	TRIM54
	HCFC2
	ASAH2B
	UBXN2A
	UBXN7
	PMM1
	CXCL5
	HRH3
	MMP8
	STX3
	LRRC55
	CA8
	PVRL3
	GRB10
	CDK14
	ZFP14
	F13A1
	ST8SIA6
	PROSER2
	CCDC92
	STXBP5L
	SMIM3
	C9
	SH3BP2
	LGMN
	C16orf62
	NDEL1
	HEMGN
	ANTXR2
	CMKLR1
	KLF14
	PPAPDC2
	TXLNA
	FBXL3
	TACC1
	N4BP3
	TOP1
	ASB5
	ADGB
	SRP72
	RBM15
	FAM91A1
	GABPB2
	FGF2
	XPO4
	ITGB3
	MREG
	FLVCR2
	WNT5B
	MAP1A
	TRMT6
	DIAPH2
	CHRNB2
	TMEM178B
	XCR1
	TNR
	LYNX1
	JMJD7-PLA2G4B
	SEL1L
	IGFBP5
	SRP9
	RREB1
	TRIM44
	LIMD1
	SOX9
	TMEM237
	POC1B
	ERBB3
	DLGAP2
	MYCBPAP
	STARD4
	SLC7A6
	KCNK10
	ATRX
	TMEM150C
	ARHGEF37
	GLP1R
	C12orf23
	SLC35F6
	ACTR2
	C21orf58
	CAPRIN1
	RGS21
	TOR1B
	AKAP12
	CTSO
	C1QL3
	ASB15
	LAMTOR1
	CEP44
	KIAA1715
	CASP2
	PNMA1
	IDH3A
	KIAA1456
	DYRK1A
	ARHGAP9
	DSG4
	WDFY2
	BTN3A2
	TNFAIP3
	CSNK1G1
	GJA3
	SSPN
	NCOA5
	CHRNG
	LPPR4
	GSG1L
	FLNB
	NR2E1
	DNAJB7
	AP3S2
	LBH
	ZC3H10
	ECSIT
	OR13A1
	C17orf78
	ERMAP
	RIC3
	WNT3A
	TMEM132B
	TACR3
	SEC14L4
	SLC10A7
	SLC23A2
	REEP1
	PHIP
	TRIM72
	ESR1
	ERN1
	ZNF781
	EED
	DCTN5
	ATP2C1
	CSTF2T
	AMER1
	KTI12
	LRCH2
	SPDEF
	HSF1
	KIAA0355
	CYCS
	KDM2B
	FRK
	ANKRD55
	KRT82
	PFKFB1
	MGLL
	MED28
	NOVA2
	PRRX1
	RASL10B
	ZFYVE9
	CGNL1
	EDA
	MTF1
	RNF150
	DDX25
	AP1S3
	POGK
	PTPRJ
	AGPAT4
	GTF2A1
	FERMT1
	ELOVL4
	TMPRSS11BNL
	EMILIN3
	ATP2B3
	BMP2K
	EPB41L5
	KCTD9
	PVRL1
	ZCCHC16
	PDE8B
	UBE2N
	KCNN4
	ESM1
	RGAG4
	NAA50
	ZBED6
	IL15RA
	TMEM30B
	AL353791.1
	EPHA10
	SPRED3
	DESI2
	GFER
	EIF2AK2
	MAFK
	GDPD5
	SLC16A14
	GCSAM
	SH2D4B
	MS4A6A
	DNAJC9
	ZNRF1
	TRAPPC9
	C14orf79
	DCUN1D1
	CSH2
	ZC3H12D
	SLC35F1
	NXF1
	HPS5
	SV2B
	FZD3
	GBX2
	RAB11FIP4
	C2ORF15
	PAPSS2
	KBTBD11
	SLAMF1
	MTX3
	ZNF197
	KLHL1
	MBD2
	GALNT13
	TLX2
	RNASEH2C
	DDX60
	PHLDA2
	DCDC2
	TP53INP1
	TGFB2
	UBE2W
	PTPRA
	ATP6V0A1
	SYNPO
	LRRC38
	CCL18
	ZNF667
	ANGPT2
	CDH12
	PRPS2
	MYOCD
	PLCB1
	USP12
	BMF
	TUBE1
	ERAP1
	C17orf102
	ELAVL2
	EDEM3
	PTPN1
	RNF169
	PRPF40A
	TAF1
	CACNA1E
	MRPL17
	UVRAG
	AVL9
	ALDH1L2
	VPS25
	KLF3
	GNS
	TUBGCP6
	TTPA
	ZBTB21
	SH3BGRL
	SNX30
	SMG6
	FAM154B
	SLC8B1
	CHRNA7
	AC010441.1
	ITGA8
	C5orf47
	ZNF655
	RCAN1
	UBE2D1
	GMPS
	AGPAT6
	KIAA1958
	SLC15A2
	ADAMTS3
	C9orf62
	BSDC1
	NOMO3
	UBE2Q2
	AKNA
	NOMO1
	C15orf38-AP3S2
	UBE2D4
	HOOK3
	AXL
	GOSR2
	NRAS
	STK40
	PALD1
	POMGNT1
	GDA
	ZNF572
	FAM83A
	RAB21
	HR
	TSPAN12
	ZNF536
	AK4
	MAPKAPK2
	PIGK
	NIPAL3
	SKI
	CREBBP
	RNF19A
	RIN2
	ASB7
	FASTK
	DCT
	DACH2
	KCND3
	PCDH19
	HOOK1
	YIF1A
	RGS16
	CECR2
	RABGEF1
	XKR4
	PRPH2
	CHL1
	SPG11
	OMP
	FKTN
	HTR1D
	QKI
	NOMO2
	ST8SIA3
	ISL1
	KBTBD3
	TSPYL1
	AGO4
	MBNL2
	FAM120C
	KCNJ10
	ALX3
	ABCC9
	SEPSECS
	ABL2
	PANX1
	DAB1
	SETD2
	ALDH1A2
	SH3GL2
	ATXN2L
	NFE2L1
	MAB21L1
	C16orf54
	TBC1D31
	FIZ1
	BBS10
	ETV5
	EIF4E3
	SEPT11
	PID1
	PHYHIPL
	AIFM1
	STK17B
	EPHA3
	TSPAN17
	EZH1
	FAM208A
	FGF1
	JPH2
	PTGS2
	CD83
	WDR33
	GPATCH2L
	FUT11
	EGF
	UBQLN2
	PRKAR2B
	FUT9
	PREX2
	GPR26
	NAMPT
	LYPD3
	ARAP3
	TULP4
	AKAP7
	MKX
	KRTAP10-11
	MTFR1
	PTBP2
	ZNF597
	AMFR
	PCDH10
	INSIG2
	NLGN2
	NEUROD1
	ZDHHC20
	SERINC3
	DAAM2
	FCGBP
	CARF
	HMX3
	CHMP7
	MEGF9
	ZNRF2
	FAM219B
	RABL6
	ZSCAN22
	MFN2
	ENTPD7
	LRRIQ3
	KRT80
	ZCCHC24
	GNAI2
	PRKACB
	SOX13
	CCNY
	RNGTT
	FZD4
	GLYR1
	PRPF4B
	DTHD1
	AC007405.2
	ZNF248
	POU3F3
	ZNF106
	NUP98
	LMLN
	ARHGAP11A
	OR1L8
	MFSD8
	ADORA2A
	DDX23
	LCA5
	ABCA8
	SP8
	UBE2H
	NEDD4
	ELMOD2
	SRF
	ASXL2
	LEMD3
	SLC35F3
	RBM20
	CCDC120
	VWA3A
	NID1
	CAV2
	AKIRIN1
	BCL2L2-PABPN1
	TMEM218
	ATF2
	C17orf85
	ZDHHC17
	CNR2
	ZNF256
	SLC16A2
	FOXC1
	ALX4
	USH1G
	DDX42
	C1D
	MBP
	R3HDM1
	SOS2
	HNRNPR
	NOC2L
	MED13
	FOXJ1
	NT5E
	PURG
	TMEM185B
	FEM1C
	PGAP1
	FASTKD2
	MAPK1IP1L
	MINPP1
	ZHX1
	ST13
	FAM222B
	PPP3R2
	HDAC9
	PIP4K2A
	RND2
	MLEC
	CACNG6
	MBD1
	PCYOX1L
	CD93
	KCNT2
	IKZF3
	NR6A1
	ILDR2
	HDAC4
	B3GALT1
	UGCG
	CYP7A1
	PRRG3
	HOXB6
	LIN7A
	RFX5
	GPR75
	TM9SF3
	SGCD
	LTK
	PRELP
	SLC25A43
	SPRY1
	SLC1A7
	GMFB
	MEMO1
	MAPK4
	IL13RA1
	NPBWR1
	KITLG
	ACSS1
	CCDC3
	SLC6A1
	ZNF275
	MGA
	GRAMD3
	ZCWPW2
	RCAN3
	SMIM13
	MMS22L
	CLVS2
	FAM124A
	LDB3
	CD28
	SRCIN1
	ADAMTS13
	B4GALT6
	TMEM220
	POLR1A
	FBXO10
	OAS2
	TMEM169
	DAPP1
	ACOT9
	NOP9
	EXPH5
	GATAD2B
	RPP14
	ODF2L
	NECAP1
	MRC1
	MRC1L1
	ZIC4
	UBQLN4
	AC012123.1
	MITF
	PDK2
	ALKBH8
	C1orf21
	HEPHL1
	CEP104
	FGFR2
	TTC39B
	PIGM
	RBM3
	KDELR3
	SH3PXD2B
	MCCC2
	SPOCK1
	GZF1
	ZNF827
	GPR107
	CNTNAP3B
	KIAA1755
	GRAMD2
	GRIK3
	CNOT6
	BCL7A
	IQCE
	PREPL
	BMPR2
	SLC25A37
	ZNF451
	SIRPA
	MAP2
	BCLAF1
	AKAP5
	RAD23B
	TCF7
	TCHH
	SYT16
	CGN
	ASTN1
	GMEB2
	MPV17L
	GALNT4
	INPP5D
	CALCOCO1
	IRF4
	ACTN1
	FBXO45
	RB1CC1
	H6PD
	MFSD1
	SPIB
	TMEM106B
	CP
	TMEM127
	NFATC1
	DCX
	ARHGAP36
	PHF20
	FAM179B
	HS3ST3B1
	GPR63
	PARD3B
	OLFM4
	MGEA5
	LIN54
	CNNM4
	RASSF3
	AGXT2
	CCDC58
	GPR88
	TRPC4AP
	THUMPD1
	MYO5C
	CDC42BPG
	UNC5B
	C11orf45
	BHLHE41
	ZSWIM6
	MSRB3
	C1orf63
	DSCAM
	NHSL1
	SLC24A2
	GJB4
	CACNB4
	BACH2
	DIEXF
	ZDHHC3
	KIF6
	GAREML
	ZSCAN29
	YPEL2
	AHR
	ASB6
	STOX2
	PDGFD
	LDLR
	STAT5A
	FDX1
	PLOD2
	DDI2
	CRIM1
	MTMR12
	CNOT4
	ACSL4
	SCN7A
	LMO3
	STK38L
	MIEF1
	VWDE
	NRXN3
	KLF7
	ARHGAP19-SLIT1
	ARFGAP3
	JARID2
	YES1
	ABCA4
	POU6F2
	NPHP3
	MYO5B
	ZNF24
	IMPAD1
	ZKSCAN2
	SPAST
	SIM1
	TBC1D16
	QRSL1
	CAB39
	C14orf37
	RAPGEF5
	YWHAQ
	TBX21
	TMEM33
	ATXN1L
	MYLK4
	RFESD
	IREB2
	LAMC1
	TRIM71
	RAPGEF2
	PPIP5K1
	ZNF804B
	CCNT2
	RELB
	MDGA2
	ADAMTS17
	VCPKMT
	NR5A2
	BACE1
	SF3B1
	ERCC6
	SGPP2
	COL23A1
	PCDH12
	ARHGAP5
	HERC3
	GAPT
	EXOSC7
	ACTBL2
	AAK1
	LRP6
	IPO9
	CCDC122
	UTRN
	TUBGCP4
	ATF6
	MSANTD3
	LRRC7
	PRDM1
	PDP2
	C20orf196
	TMEM30A
	ARMC10
	TRIM36
	ITPKB
	ATP8A1
	DMTF1
	FGF14
	DPYSL2
	NCKAP5
	AL953854.2
	PLEC
	VCAN
	INO80D
	RIMKLA
	RASSF8
	AGO3
	PTGR2
	PEG10
	CD300LG
	SOX8
	UBE2QL1
	MRC2
	MPP5
	CHERP
	AMER2
	DACH1
	HNRNPD
	SEC22A
	SORT1
	NFIA
	ITPKC
	GABRB2
	DRP2
	VAV3
	KIAA1467
	FXN
	TSR1
	LRRC58
	C19orf12
	SCAMP5
	CCDC47
	ZNF606
	DGCR8
	SEPT7
	NDRG1
	SHE
	NRG2
	RAB19
	GABRR1
	PI15
	FBXO48
	SOCS5
	TMOD2
	PPARA
	ITGB8
	MAK
	ARL13B
	KIF14
	WAPAL
	PDK3
	RBM33
	PCDH11Y
	MOB3B
	SFXN5
	WNT8B
	SRGAP1
	FAM198B
	GRM5
	C12orf4
	PURB
	LRCH1
	MAT2B
	LPAR1
	RASSF6
	SLC12A8
	BACE2
	HLF
	VAMP3
	MAP7D2
	WNT2B
	DISP2
	CCDC40
	SLCO3A1
	ORMDL1
	UNC5D
	SLC7A11
	ZNF383
	TMEM101
	LSM5
	PDE4D
	ARF6
	PDLIM5
	GFPT1
	RAB22A
	GRIN2B
	GJB2
	FAM168A
	SLC30A2
	PLAG1
	PROSER1
	DBX2
	ABAT
	ATP5G1
	COQ6
	C1orf226
	C2orf49
	FXR1
	PEG3
	RAD54L2
	COL5A1
	SHISA6
	UACA
	LCOR
	HCN4
	ADRBK2
	INTS2
	ZKSCAN8
	ELOVL6
	KIAA0368
	CEP57L1
	SPPL2A
	ZBTB43
	RORB
	KCNB1
	CALN1
	SLC44A2
	OPHN1
	DOK6
	AMOT
	HOMEZ
	ESYT2
	FBXL4
	RNMT
	CCDC153
	PALLD
	FAM174B
	E2F3
	TOMM20
	ZBTB39
	MTUS2
	GIPC2
	PAG1
	CBFA2T2
	ECT2
	SKIL
	MYOF
	PLD1
	ARAP2
	RICTOR
	CDH13
	CTNNA3
	EIF3J
	FAM160B2
	PSAPL1
	GPC6
	A1CF
	USP13
	LRRC8C
	HOXA13
	EML4
	KIAA1429
	KIFC2
	HGF
	NPAS3
	CERS1
	DDX3X
	CCNC
	HNRNPUL2
	KIF26B
	SDAD1
	LIF
	C3orf14
	TIAL1
	PTPN14
	XXYLT1
	MTMR1
	ADCY6
	KPNA5
	NFIB
	BCL2L2
	DSC2
	CLCN4
	ADAM22
	FYCO1
	RALBP1
	TEAD2
	CAMKK2
	DNM1L
	NBEAL1
	GSK3B
	GINM1
	TFDP1
	MS4A1
	FAM178A
	KCNQ3
	PPP1R26
	AGTPBP1
	AAGAB
	ATP8A2
	PXN
	MAP2K6
	ZBTB44
	RPGRIP1L
	MAPK1
	DDX20
	NSD1
	CIAO1
	C20orf112
	PGR
	TRPM3
	GPR157
	SENP6
	IL6ST
	PPM1A
	SYNJ2BP
	GPBP1
	ZDHHC15
	HOXD11
	TBC1D14
	RGS5
	GPR161
	PAK7
	PLEKHA2
	MAP3K1
	EPB41
	PRICKLE2
	B3GAT2
	CALCRL
	ARL8B
	PLXDC2
	PDE10A
	FUT10
	CLDN19
	DDX6
	RCAN2
	RORC
	ATXN7L3
	ITPR3
	DCAF5
	DGKE
	FOXP1
	CCSAP
	RP11-47I22.3
	NFRKB
	C11orf74
	BCL2L11
	RC3H1
	DNM3
	CLCN6
	CLDN2
	SLC5A1
	MAP2K4
	DNAJC6
	XIRP2
	UBE2Z
	UCK2
	FAM126B
	IGF1
	KIAA1549L
	PON1
	KPNB1
	KIAA0930
	DTWD1
	CARD10
	FAM46D
	CSGALNACT2
	PROX1
	ZBTB37
	MAF
	ZNF146
	DGKH
	DYNC1LI2
	STK35
	VGLL2
	CDC73
	CD38
	ATP11A
	PABPN1
	SCEL
	ZNF652
	ARHGEF39
	MRPS30
	C15orf38
	PRKG1
	GNPTAB
	ATXN7L1
	LAMTOR3
	PTPN3
	C5orf63
	CDC42BPA
	CEP85L
	SMAD5
	TRIP11
	MRPL19
	DPP10
	TCF21
	CRYZ
	CALML4
	ST7L
	RP11-1055B8.7
	SLC25A46
	RPRD1A
	ELK4
	WDFY1
	PAX7
	COL25A1
	MRM1
	SETD7
	THSD7A
	PHF19
	TIMP4
	SRRM3
	MYEF2
	KIAA1598
	DAGLA
	MYH3
	AVPR1A
	FAM168B
	WDR26
	ADAT2
	UHMK1
	SPATA5
	KIAA1462
	PITPNM3
	NIPAL1
	CLIP2
	ST18
	TNRC6B
	AFF1
	PPP6C
	PI4KB
	DCAF17
	LEPROTL1
[truncated: 907 more rows]

## Sheet: mmu-miR-17-3p
miRTarbase	TargetScan			result
Pawr	MYEOV			Pawr
Pten	GRAMD1B			Pten
CEBPB	AL450307.1
	HIST1H4I
	CTD-2228K2.5
	CCDC39
	CINP
	MBD3L1
	NXT1
	YIPF5
	GREB1L
	CTA-299D3.8
	BMP10
	SLC9B1
	LSM2
	SKA2
	TBC1D14
	ZNF544
	ZNF500
	ATP6V1E2
	BBX
	CSRP2
	LYVE1
	GYPC
	C15orf41
	GPX3
	RECQL4
	EMG1
	GATS
	HAPLN4
	SMARCA5
	CCR3
	GUSB
	TSC1
	NEUROG1
	P4HTM
	RSPH10B
	OC90
	MSH5
	SEC22A
	IARS
	NUDT9
	SLC40A1
	CCDC150
	HLA-DQA1
	SYCE1
	AL163636.6
	SNX21
	ATF1
	REEP5
	PMAIP1
	SLCO4C1
	ATG10
	FCER1A
	PPP2CA
	CDKL4
	CCL11
	HLA-DQA2
	SIRT1
	CNPY3
	LRRC57
	CAPNS2
	C14orf39
	CCNL2
	RAP2A
	RP11-422N16.3
	NKAIN4
	RBM48
	RAB35
	IRG1
	N4BP2L1
	ZIK1
	SAMD11
	FLJ00104
	BLACE
	TMEM192
	VPS36
	RASL12
	USP6
	LIN7C
	RIT1
	EFNB2
	SIPA1L2
	FST
	RSPH10B2
	RP9
	C7orf76
	DNTTIP1
	WIBG
	ZP2
	POU5F1B
	CPOX
	HDAC3
	PNPLA5
	SMEK1
	MUC17
	MED15
	SERTM1
	CHRNG
	CDCA5
	SLC22A5
	FAM47E
	NOC2L
	NRF1
	ZKSCAN4
	DCAKD
	ELTD1
	TCTA
	EPCAM
	FTCDNL1
	HELLS
	C2orf88
	TRIQK
	EBF1
	C12orf79
	RAB21
	SEC14L1
	ARID4B
	LANCL3
	IMPG1
	DEXI
	FAM49B
	IL18BP
	NDOR1
	OBSCN
	RAP2C
	VIM
	MAK16
	FOXN2
	MPL
	SPRY3
	SLAMF7
	MARCH3
	F2RL1
	TACR2
	BAALC
	C12orf68
	SMS
	CNOT2
	FAM169A
	HSPB7
	RAB3B
	ZDHHC20
	IGFBP3
	CEND1
	ANGPTL2
	TP53AIP1
	CLEC4A
	PSAT1
	DNM3
	THEM4
	GSAP
	GCFC2
	FXYD6
	COPZ1
	AGAP2-AS1
	ERLIN2
	CTNS
	ZNF22
	TXNL1
	FAM13B
	LINGO4
	SPRN
	TRAM1L1
	JUN
	ABHD17C
	NPY1R
	SLC25A36
	RAB8B
	DGAT2
	C5orf45
	NUDT4
	IPO5
	SMIM14
	PPP6R1
	USP46
	DPY19L3
	IL10RA
	ALG10B
	FLJ14816
	C10orf2
	GLT6D1
	RP11-67H2.1
	MLXIP
	STK32B
	KCNH6
	ERGIC2
	MKL2
	MED13L
	TBX4
	C18orf63
	NEURL
	DHRS13
	AJAP1
	RNF222
	MTX3
	CD3E
	AFG3L2
	TMEM200B
	FAM216B
	PPM1F
	LAD1
	HSPBAP1
	CNN2
	ITGAL
	RTTN
	ALDH1A1
	MRTO4
	HTR7
	PITHD1
	HS3ST6
	RPL15
	AL391421.1
	TMEM72
	PTP4A1
	BAG4
	GOLIM4
	LRRN3
	R3HDM4
	SNTN
	GUF1
	CCL1
	DMBX1
	YY2
	TMEM40
	TSSC4
	CDK2AP2
	SLC25A40
	EI24
	KIFC2
	MYH15
	E2F1
	DCTN5
	POSTN
	NICN1
	LGALS3BP
	ZNF800
	MAX
	EYA3
	FGFR1OP
	FAM83A
	TCTN1
	NRGN
	APEX1
	IDS
	SGSM1
	NDUFA4L2
	BBS4
	PTPN5
	DGKD
	CERS3
	SUMF2
	PFDN1
	KCTD9
	MFAP4
	TES
	C1orf220
	RP11-204N11.1
	ICMT
	CEP97
	HP1BP3
	FIZ1
	AP2A2
	ARHGEF40
	FAM45A
	KCNMB1
	TMIE
	AGO4
	SEC23A
	ATXN7L3B
	LUZP6
	MYL12A
	NUP62CL
	P2RY12
	SVIP
	KLF16
	CNOT4
	OR9Q1
	THSD4
	AQP7
	UBE2B
	CENPM
	APAF1
	METTL7B
	IREB2
	RWDD2A
	GABPB2
	CLPX
	TMEM62
	SAE1
	MRGBP
	C16orf71
	SELP
	MTNR1B
	FKBP5
	AC005609.1
	ADK
	ACTN1
	GLRA3
	TTC4
	SLC35B2
	ENTPD6
	STXBP1
	TDRKH
	BOD1L2
	AGGF1
	CDC7
	ERLIN1
	AC068987.1
	VSTM5
	CDCP2
	FATE1
	PKIB
	NAMPT
	TNNI1
	PRRG3
	MT-ATP8
	WISP3
	LIN54
	MRGPRE
	CDCP1
	TNP2
	NAALADL1
	ARMC10
	GKAP1
	CST7
	ABCA13
	VMA21
	TRIM6
	FAM84B
	C1QTNF6
	PIGT
	OSBPL5
	BTBD3
	TK2
	C1orf115
	SPSB3
	TMEM251
	NUP85
	AL138847.1
	ITFG3
	DHX58
	ZKSCAN3
	KCTD11
	KMO
	CTC-349C3.1
	CDNF
	HDDC3
	HNRNPA1
	SPNS2
	MACROD2
	NIN
	TMEM123
	FEM1C
	AK7
	PPP1R18
	C19orf40
	PPARGC1A
	C7orf10
	ADAMTSL4-AS1
	ARFRP1
	PDE8A
	PHF14
	RPL34
	WBP1
	SLC22A9
	ANKAR
	FAIM
	ITSN1
	SUFU
	PBRM1
	KCNJ6
	CLLU1
	TFRC
	SLITRK1
	PIP5K1B
	ICA1L
	SLC25A21-AS1
	LCMT2
	PFKFB3
	TMEM115
	FOXP1
	TNFRSF12A
	PRKCH
	ITGA4
	OSTM1
	GPATCH2L
	MASP1
	PRPF19
	MTCH2
	TSHZ3
	ZC2HC1C
	MSRA
	MPDU1
	RAB25
	BUB3
	ANKIB1
	LOXL2
	CPED1
	SLC5A9
	KCNE1
	RCSD1
	MUC6
	RPP14
	KCNJ3
	BMF
	PDE7A
	RANGRF
	MAPK13
	TBC1D17
	RGS21
	EFNA1
	TOMM6
	RASGEF1B
	AC079612.1
	PGAM1
	ADAMTS19
	AP3S2
	VMP1
	SPSB4
	ELOVL3
	CSNK1E
	ATOX1
	C16orf92
	BLK
	FAM111A
	TJP2
	SMCO4
	IL33
	AP3B2
	GUCA1C
	BCAS3
	SCIMP
	TMEM9
	CCDC126
	PRICKLE3
	B4GALNT4
	RAP1GAP2
	TMEM167B
	AEBP2
	RUFY3
	DCHS1
	DDX4
	B3GAT2
	CKAP5
	CCDC103
	TIGD4
	RAD52
	MAN1A2
	RP11-863K10.7
	COG3
	GTF2H1
	RNF168
	ARAP1
	PFN2
	ASTN1
	SEC22C
	NLGN3
	MBNL1
	ERBB2
	TMEM178A
	AVPI1
	CRYAA
	XRCC6BP1
	PXDN
	CALU
	INADL
	IFT88
	PIGO
	MYO6
	HMGCS1
	TAPT1
	ABCB8
	KIAA1429
	YWHAG
	GAS1
	NRL
	PALM2-AKAP2
	ZBTB11
	GPR112
	MSANTD3-TMEFF1
	GTDC1
	TCEAL8
	IGSF10
	WFDC5
	RNPEPL1
	MFAP3
	CCSAP
	CCL7
	TRAPPC2
	PROM2
	TMEFF1
	KAT7
	MAMLD1
	UBE2R2
	SETD3
	UNG
	PGRMC2
	ISPD
	HS6ST3
	HES3
	HNRNPC
	PLA2G4C
	KRTAP4-4
	SYNCRIP
	VWA9
	TTC9
	OLIG2
	ALDH1A2
	TLR8
	ATM
	KCTD2
	FBXL22
	RAB6A
	ARMC6
	MAP10
	CYP1A1
	FTSJ1
	C9orf117
	NEU3
	PSTPIP2
	SGCD
	EOMES
	LOR
	CAMK2B
	PODXL
	ADAMTSL1
	NTMT1
	MARCKS
	CRYBG3
	EPGN
	RAB11A
	TARBP2
	SMG7
	AGXT2
	KIAA0226L
	TNNC2
	NEIL2
	ABCD2
	ERVMER34-1
	CTRL
	USP51
	DZANK1
	CD200R1
	TMPRSS11F
	P2RY4
	XRCC6
	STK4
	MTMR2
	CYP1B1
	LYST
	BBS5
	UBR1
	SRCRB4D
	KIF3B
	FAM117B
	FAAH
	PAK2
	RBCK1
	FOSL1
	ARHGEF7
	MTR
	MAP1LC3A
	CYB561A3
	PTPRZ1
	MAP4
	URGCP-MRPS24
	IFT81
	TAGAP
	NOD1
	TMEM74B
	LYSMD2
	LMLN
	HOXD4
	FAM168B
	PSIP1
	ELP6
	HRH1
	PHC1
	CC2D2B
	IL2RA
	RNF7
	RP11-17M16.1
	SLC35E1
	FLVCR2
	DNAJC24
	EVA1A
	PSME4
	LSM12
	STT3B
	BCORL1
	TNNI3
	RPL22
	PLEKHA8
	STK38L
	CCDC117
	VASH2
	DNLZ
	RHOT1
	CCR9
	CPT2
	MEF2A
	UBE2E2
	HMGA2
	THAP8
	CA8
	ZNF397
	SSH3
	CSTA
	TNNT3
	HAT1
	MLX
	SLC39A9
	COL13A1
	RNF170
	JMY
	FAHD2A
	DLG1
	PLEKHA7
	MTMR6
	HEMGN
	KATNA1
	BTBD10
	KLK7
	FAM47E-STBD1
	C6orf106
	ANKS6
	PTGIR
	C2CD4D
	MS4A2
	SEMA4B
	TSPO
	FZD10
	WDR83OS
	CTR9
	MAPK10
	CHMP4A
	CTNNBIP1
	B3GNT5
	LTBP3
	ORC6
	ATF3
	ATF7IP2
	POLR2M
	DOK6
	KIAA0087
	TMEM239
	CORO2B
	MISP
	PRPF4
	BET1L
	ZNF233
	PHB
	RAD9B
	ANAPC15
	TMEM132D
	C6orf62
	RP11-644F5.10
	TRIM44
	DNAJC16
	GNB5
	TMEM38B
	IKZF2
	SEC62
	USP40
	KCNG1
	APLN
	CLSPN
	PRKG2
	MBD3
	ELOVL4
	PEX19
	UBE3D
	RHOD
	AOC3
	TBX18
	PRAF2
	NUDT8
	STARD6
	MINOS1
	RAN
	TMEM106C
	RPS6KB1
	KANSL3
	STMN2
	TMEM132C
	PINX1
	PIGK
	WDFY4
	CA14
	LYNX1
	FBXO34
	FAM188B
	TMC7
	PGAP3
	ZNF205
	CEP250
	TSHZ1
	TSTD2
	JAKMIP3
	CAPNS1
	DNAH17-AS1
	SALL3
	PARK2
	MMP10
	STRIP2
	TMEM80
	AOAH
	RMND5A
	DOK3
	MESP2
	XXbac-BPG32J3.20
	PHLDA3
	CEP63
	CDADC1
	USB1
	PPP1R3B
	CYTH3
	C20orf194
	POLR3H
	POLDIP2
	KRT26
	CCDC74A
	GNGT1
	STARD7
	COPS7B
	PID1
	AL603965.1
	SFRP4
	AL591684.1
	ASB18
	IL13
	TLK2
	AC007390.5
	GRIA4
	TBP
	TMEM159
	RPTOR
	BVES
	CTGF
	KRT4
	RPP30
	OXA1L
	IPO7
	TOX3
	TMEM86A
	YWHAQ
	LIN28B
	T
	MFN2
	AMOTL1
	WNT9A
	TMEM50A
	ZC3H12D
	NRM
	DMRTC2
	NTSR2
	ARHGAP17
	SH3BGRL3
	TRIP13
	FAR1
	G3BP1
	ZNF259
	SYNJ1
	C1orf228
	AC103801.2
	TAF2
	PRKAB1
	PRR5L
	ITGB8
	CTDSPL
	ITK
	HDHD3
	TMEM132E
	TEX13B
	AARS
	KAT6A
	TMEM254
	NUDCD2
	EXOC8
	SEPP1
	MAP3K4
	MAP4K1
	PRPSAP1
	C1orf85
	NME9
	SACS
	AIF1L
	ELMOD3
	SLC35F3
	LRRC32
	RNF111
	ZNF695
	PAPLN
	CDK17
	RGS4
	TRAPPC10
	AFMID
	PICALM
	AP1S3
	PGP
	SEMA5B
	DPYD
	SREK1
	PPP1R1A
	CLASP2
	BTBD7
	MCC
	C15orf38-AP3S2
	TLX1
	PDPK1
	DUSP28
	DNASE1L2
	RBM14-RBM4
	C22orf24
	APOL4
	REEP4
	ADO
	FCRL1
	ATP5L
	ACYP1
	PPCS
	CHMP1A
	PPARG
	MEI1
	KIAA1549L
	SPPL3
	ADPRHL2
	WDR45
	AF196779.12
	MMD
	PNMA2
	TMEM30B
	CDYL
	MRPS35
	PPP1R14D
	NECAB3
	HCK
	TENM1
	RHOH
	GNPTAB
	GGACT
	MSANTD3
	USP9X
	RBM4
	LRRIQ3
	GLP1R
	TUFT1
	SRSF6
	CSF2RB
	EPC2
	PIK3R5
	GLUD1
	HOXD8
	ACSL5
	CELF1
	STIM2
	HOXA13
	C5orf54
	GNG10
	ELF2
	TMEM221
	MAPK3
	DDI2
	CCP110
	PRKCSH
	IRX1
	VEZF1
	KRT5
	TP53I11
	RGS19
	ATF2
	SHISA9
	HOXB6
	ZNF282
	MED29
	LYG2
	PIP4K2A
	STC2
	CCDC149
	HDHD2
	SLFNL1
	RFX2
	PLCZ1
	RP6-24A23.6
	TTLL12
	KIAA0247
	CHN2
	AGTRAP
	TINF2
	NDC1
	LCTL
	NOB1
	FCGR2A
	XKR6
	FFAR3
	NKAIN1
	CTNNB1
	ANKRD50
	ZBTB14
	FOXF1
	AC104667.3
	ESRRA
	ABCC9
	LOXL4
	SARDH
	PDGFRA
	AC008964.1
	SYT11
	PDCD1LG2
	CENPF
	RAD51AP2
	KCNK2
	C17orf103
	EXOC5
	BMP6
	CHST13
	TXNRD2
	ZBTB46
	DTD1
	ARHGAP19-SLIT1
	NR2E1
	GRM5
	C5orf49
	CNEP1R1
	TRIM39
	TMEM117
	PRRT2
	ANKRD17
	CBX1
	RP11-108K14.8
	INA
	ORMDL3
	KRT222
	SERINC3
	GABRB2
	POU3F2
	CYP2W1
	SLC7A8
	PALLD
	MTG1
	ANAPC1
	HPS5
	CDH13
	SEMA5A
	SREK1IP1
	FAM174A
	MC1R
	MAP4K5
	AC009365.3
	ELF3
	RNF24
	SMIM13
	C2orf48
	MKRN2
	UBL3
	STAT1
	OLA1
	DPT
	CDH17
	CSPG4
	RALB
	LRRFIP1
	ZNF862
	C1orf21
	SCYL2
	SLC25A44
	GPAM
	C2orf69
	CTDSP2
	DTL
	TMEM81
	RAB31
	GNS
	ANKMY2
	PHACTR4
	GABRA1
	AURKA
	FAM184B
	YTHDF2
	PSMC3IP
	NCAM2
	UHMK1
	DENND1B
	DDX5
	AL590822.1
	LAMTOR3
	EPB41
	STMN3
	ST18
	GCC1
	TMEM30A
	GSR
	ATPIF1
	HCAR1
	VTI1A
	GOPC
	PROSER1
	GPC4
	CLGN
	IGSF3
	TGFB2
	TNFSF13B
	C5orf15
	FZD4
	ITPKC
	BCL2L11
	FAM57A
	RASSF6
	PQLC3
	NPHP4
	FBXO28
	MORC3
	CTBP2
	ZFAND2B
	RGAG4
	NR1I2
	PABPC1L
	NMNAT2
	HSD11B2
	CXCL11
	RBBP9
	C2orf72
	DDX6
	MINA
	STARD8
	CTD-2616J11.4
	FASTK
	TIAM2
	RSAD2
	LY9
	MKLN1
	MTPN
	ATG5
	ZSWIM7
	ZFP1
	PLCL2
	C7orf13
	CCDC68
	NADK2
	LPP
	NANOS2
	CNNM2
	MPZL1
	TMED7-TICAM2
	RP11-625H11.1
	RSPO4
	RAB1A
	RAB30
	MINPP1
	SCRN3
	RNF6
	ZFHX4
	TGFB3
	RNF11
	NT5C1A
	CPM
	MBNL3
	CASP9
	PNKP
	BCAT2
	BCL6
	ERC1
	BRD9
	KSR1
	LNP1
	MIEF1
	BCAP29
	GNG12
	SH2D1A
	CIB1
	ISX
	E4F1
	SEMA3D
	PCYT1A
	RAVER2
	SERINC5
	ERO1LB
	AAK1
	SOX12
	ARMC5
	OLFM1
	IL6ST
	RAB43
	L2HGDH
	SLC7A10
	AC091801.1
	SPR
	WDR6
	RPRM
	FCGR2B
	GNPDA1
	TMEM200C
	SLC35A3
	HS1BP3
	SP7
	TEX15
	OGDH
	OGFR
	PKN3
	CHM
	BIN1
	POU4F1
	SSSCA1
	RNPEP
	ARHGEF38
	THAP11
	TCOF1
	RPUSD1
	PRDM10
	TTBK2
	AGPAT6
	PSEN2
	SLC30A6
	RAB11FIP1
	CXorf56
	TMEM178B
	RAB22A
	ZIC3
	GAD1
	DMP1
	TNKS
	CLEC2L
	CCDC124
	C7orf60
	RPSA
	OXTR
	CIDEB
	TMEM236
	FYB
	RASGEF1C
	AC040160.1
	ELOF1
	ZBTB34
	TMEM236
	LANCL2
	SNRPD2
	TMEM245
	TICAM2
	PODNL1
	SLCO2A1
	ARF6
	FIBCD1
	GTF2F2
	ARMC7
	ELMSAN1
	GRIN2D
	RP11-366L20.2
	DDX58
	NTNG1
	AMMECR1L
	C22orf46
	SLC26A2
	CITED4
	ZNF532
	SPATA21
	SLC6A2
	MICAL2
	RALGPS2
	LURAP1
	CHST11
	SLC25A18
	FOXRED2
	KPNA3
	EPB41L2
	PTEN
	FRS3
	OTOG
	KLHL38
	DGCR2
	SMIM12
	CRY2
	ZNF256
	SH3GL3
	GMPR2
	IYD
	INPP5A
	SNX27
	EMID1
	CAPN5
	GLIPR1
	WNT7A
	DNAJC25
	DIABLO
	APMAP
	SORBS3
	ZNF12
	DNAJC25-GNG10
	DESI2
	VANGL1
	C11orf73
	NKX1-2
	FCHO2
	DNAJB1
	KRT80
	UHRF2
	DMRTB1
	PROX2
	MSC
	IGF2BP2
	GPR116
	CGN
	KITLG
	HEG1
	ZAN
	FLRT2
	AES
	CXorf40A
	NOD2
	BCL7B
	FTSJ2
	NCK2
	AP3M1
	MAP3K3
	TRMT6
	SORT1
	CYP39A1
	AKAP12
	SLAMF1
	C12orf61
	CASP5
	MSL1
	KLHL2
	PGM3
	C8A
	FBXW4
	MEIS1
	C10orf71
	LRRC14B
	ZDHHC15
	NUDCD3
	C12orf76
	MFAP3L
	CHD1
	AC132186.1
	SLC2A10
	GALNT11
	FOXA2
	MZF1
	STK32A
	FAM110A
	PASD1
	C9orf40
	ASB11
	PAN3
	MLF2
	C9orf66
	PRR7
	FSTL5
	ABCC1
	CTRC
	EPB42
	RAC2
	VAMP1
	UPP2
	INHBB
	USF1
	BMI1
	PIAS2
	SESTD1
	ADAM12
	GPR107
	GBA
	DLX4
	MRC1
	MS4A15
	KCNS1
	OPN5
	KCND3
	FBXO3
	MYH13
	MRC1L1
	NUDT3
	RASSF8
	CTNND1
	CLIC5
	ANO9
	SMOC2
	SPHK1
	TMEM154
	SYT2
	GPR63
	VDR
	ADCK1
	MROH6
	CDV3
	IRF5
	TMED1
	TPP1
	LPCAT2
	IQGAP2
	ABI3
	JMJD8
	MAP3K2
	PDZK1
	RUNX2
	GHDC
	UXS1
	CAMK2D
	RP11-247C2.2
	PPP2R2D
	ZNF585B
	PTPN22
	GLG1
	SUDS3
	TMEM256-PLSCR3
	DRAXIN
	TNFRSF1B
	PRRT3
	XKR4
	B3GALT4
	C3orf38
	DCHS2
	RAD23B
	TEK
	HAUS6
	EHF
	NCBP1
	EYA1
	ARAP2
	GRB10
	WDR52
	CA13
	RNF43
	RIC8A
	PTCHD2
	DOCK4
	CACNA1D
	CHST9
	MPP3
	STMND1
	GPR123
	TCEA2
	UBTD1
	SPAG6
	FRK
	CPD
	CYTH1
	GDPD5
	CPNE8
	FAM43B
	GOLGA5
	RP11-111M22.2
	C16orf45
	HES6
	CLCN7
	SHANK2
	RORA
	TTC26
	DMRTA1
	C1orf122
	PRMT1
	BRWD3
	PEX5L
	ACTBL2
	ZBTB9
	SPATC1
	AP000350.4
	WDR45B
	ITPRIPL2
	R3HCC1L
	FGF16
	LEPREL4
	PDLIM2
	SYNGR2
	HLF
	SLC35C2
	SORCS2
	MTMR12
	SLC25A32
	SLC25A34
	DACH1
	SGSH
	CD200R1L
	PLA2G2C
	ICAM4
	CBFA2T2
	NCEH1
	ZNF398
	COL15A1
	VSIG10
	MARCKSL1
	LRRC17
	FAM193B
	BSPRY
	PCDHA12
	FLRT1
	KLRG1
	PKD1L2
	AC006486.1
	WRB
	GBP2
	MYBPH
	HAUS5
	STOX2
	ATP13A3
	ERGIC1
	AL354898.1
	GPR37L1
	MRAP2
	CYP3A5
	ARHGEF37
	SDR9C7
	CDK2AP1
	BASP1
	KHDRBS1
	STON1
	FKBP15
	FOXJ3
	NAGA
	SV2C
	TEN1
	SLC37A4
	HES5
	PRRT4
	UPRT
	RHOQ
	LDOC1
	WNT11
	SLC46A3
	GRAP
	PCDHA5
	KIF5C
	AGPAT4
	PLEKHF2
	PCDHA11
	PCDHA8
	PCDHA6
	KCNA1
	PCDHA7
	PCDHA10
	MFSD6L
	PCDHA4
	PCDHA9
	PCDHA2
	SLITRK3
	PCDHAC1
	PCDHA13
	PCDHA1
	PCDHA3
	LRRC14
	FARP1
	COMMD3-BMI1
	CHD7
	PRKAR2A
	FAM84A
	NOMO1
	AL020996.1
	NOMO3
	CEP44
	LINGO2
	MAP4K3
	OAZ2
	TSPAN18
	PTPN2
	CDK8
	OPHN1
	PCDHAC2
	ATAD2B
	KRBA1
	ASAP3
	COPS2
	ARID4A
	AP1M2
	ZNF185
	MLANA
	ESRP1
	ITPR3
	ATF7IP
	FAM126A
	KLF7
	PSD3
	NARG2
	SLC25A42
	NXN
	RBL2
	REEP1
	CD300LG
	BACE1
	CNTNAP2
	RP11-1055B8.7
	PREB
	BTF3
	DPP8
	WNT5B
	CDX2
	KBTBD2
	PIP5K1A
	AL626787.1
	LTK
	THUMPD1
	NIPSNAP1
	POLK
	RNF38
	PYGO2
	HPX
	P2RY1
	VAPB
	IFT140
	PRMT8
	VPS52
	ZFHX2
	KIAA1161
	RP1L1
	TMEM241
	INPP4B
	POGLUT1
	WWP1
	RNF144A
	ASH2L
	AL009178.1
	LPIN2
	KIAA0895
	CDK5R2
	STAT3
	WDR20
	ARHGEF5
	RHOT2
	HBP1
	ETV5
	EZR
	CCNG2
	PDE2A
	ZNF597
	MUC19
	CASQ2
	PLEKHG4
	DPF3
	SCP2
	IER5
	PLEKHG7
	ITGA9
	GRB7
	HIATL1
	DES
	OPRK1
	COL12A1
	DERL3
	KLHL31
	KIAA1614
	DMRT1
	NEURL1B
	KCNG4
	HCAR2
	PHYHIPL
	ETNK2
	UBE2Q2
	MAPK1
	ENOX1
	CBR1
	KCNJ1
	C7orf26
	HEATR2
	ADM
	SULF1
	KIF19
	CDH20
	IMPDH1
	CLDN3
	GAD2
	FBXL16
	IP6K3
	TLDC2
	IRAK2
	GIPC2
	TAF1D
	METAP1D
	DGKE
	SPRED2
	FCGRT
	SDHD
	PAK7
	CRCP
	GPR84
	SH3RF2
	CLEC5A
	GYS2
	CLASP1
	FER
	ARHGAP24
	MCTP1
	TBC1D1
	DYNLL2
	MGEA5
	EPT1
	G6PD
	APCDD1
	PCDH20
	HS3ST3B1
	RTN4RL2
	DAB2IP
	STXBP5L
	GJB3
	FAM86A
	GLO1
	DIP2C
	MOSPD2
	RABIF
	NEGR1
	FGFR1OP2
	STK3
	P4HA1
	DENND6A
	NKAIN2
	MOB3C
	NOMO2
	NKX2-5
	FAM73B
	RCAN2
	KCNK10
	SEZ6L
	SCAMP1
	IRX5
	TOR1AIP2
	DIAPH2
	WDR37
	ZKSCAN1
	CCDC85A
	C14orf144
	HPCAL4
	CRB3
	DAP
	ENAM
	MAEA
	FSD2
	ING1
	MICALCL
	CACNB4
	TXNDC5
	TMEM43
	LYPD6B
	TTC7B
	TINAGL1
	RD3
	NOL12
	SYDE1
	MED26
	CDK3
	EIF4EBP1
	SYTL3
	KRAS
	ANKDD1B
	ASB1
	CENPB
	VSX2
	POLA1
	GALNTL6
	PRNP
	PRRX2
	USP13
	REXO4
	CAPN7
	TIGD2
	AKAP2
	POGZ
	VDAC3
	CPEB4
	TAB1
	MAP7D2
	GLIS2
	C17orf70
	PDZD9
	PPP1R3D
	PTPN6
	PDS5A
	TRAM2
	ATG12
	SHE
	KIAA1462
	ITGA11
	BTAF1
	NMRK1
	PMM1
	RP11-114H20.1
	CLEC10A
	SIGLECL1
	WDR47
	ACVR1B
	GNAO1
	TMEM68
	AGPAT3
	ATPAF1
	NARF
	FAM53C
	SDC2
	THY1
	ANO3
	PPFIBP2
	PRSS42
	SFN
	HSF5
	MLLT10
	ALCAM
	ZNF213
	TRPC3
	CEP104
	SNN
	DNAJC10
	DPYSL3
	THTPA
	DNAJB14
	ZNF275
	PELI2
	C11orf74
	FAM110B
	KCNE4
	DSC2
	TJAP1
	ARTN
	AMIGO1
	SASH3
	EPS15L1
	RAD51B
	MPPED1
	DAB1
	EVL
	COX10
	TOX2
	AGFG1
	TRAF3
	GTF2A1
	QTRTD1
	TOR2A
	C14orf164
	PGAP1
	PTGDR2
	FAM133A
	RCOR1
	GRHL1
	PKP1
	KIAA0232
	C15orf39
	KPRP
	ITPRIP
	ZNF384
	XPO4
	CD164
	SYNDIG1L
	OLFM4
	FAM19A5
	SATB2
	TOX
	CRB2
	GPCPD1
	FAM134C
	GATAD2A
	PSD4
	CDS1
	SOX11
	ZNF783
	TOM1
	TSPYL5
	AMMECR1
	SLC9A2
	EHBP1L1
	PPM1M
	GPATCH4
	ABCA3
	LYPD1
	ADAR
	TRIM26
	PTPLB
	RAB11FIP2
	SRSF10
	HIF1A
	PRDM13
	CCDC43
	LEPR
	HIGD1A
	ZFAND1
	TBPL1
	ACADS
	GPR153
	SRSF2
	PHOX2B
	TRIB1
	MGRN1
	ISG20L2
	KRT6A
	ANGPT1
	ZNF629
	KLLN
	GNA11
	ZFP3
	MYEF2
	ENKD1
	RGMA
	NEBL
	RAI14
	SYT14
	ARNTL2
	ELL2
	FAM3C
	LDHA
	PPTC7
	TNRC6B
	FAF2
	C10orf76
	POU6F1
	EFHD1
	NAPRT1
	LCLAT1
	MCU
	ANKRD52
	ZNF704
	SNX11
	EXOSC2
	RAD9A
	CSNK1G3
	NSG1
	UBE2Q1
	TOMM40
	AC079354.1
	CNGA2
	CNGB3
	PRICKLE2
	SCAMP5
	DOK5
	CYB561
	ABCE1
	NT5C2
	DDX52
	EPN2
	ACSL6
	NPLOC4
	ASPA
	ITGAV
	RAX
	SRL
	ITIH1
	GADD45G
	GATA2
	TMEM132B
	SLC18B1
	PKDREJ
	CNNM4
	DMPK
	DPYSL2
	ETF1
	SMURF1
	CTNNA1
	IRF2BP2
	TBC1D30
	RRP1B
	RREB1
	ZFR
	HPSE
	ABCB5
	FAM163A
	GPR126
	KLHL8
	CAMKK2
	NHLRC3
	WIPF3
	ZBED6
	ARF3
	LOH12CR1
	LSM14A
	KLHL20
	APBB2
	ELOVL6
	TMPPE
	MAFG
	CACNB2
	SMARCD2
	SMAD4
	CCDC3
	HS3ST4
	DNAJB5
	SLC19A2
	CANT1
	LETM1
	SLC17A1
	FAM32A
	PP13439
	GOSR2
	AMDHD1
	MMACHC
	DCLK1
	KIF21B
	CCNE1
	RNF128
	SMYD5
	MPP2
	JPH4
	JARID2
	THAP6
	SLC39A13
	TTBK1
	GSTM5
	PITPNM3
	MGAT1
	ASS1
	ZFYVE26
	RASSF3
	MBNL2
	VSNL1
	GNG4
	SSH1
	ADNP2
	UBE2QL1
	SDC4
	NFIC
	KCNA2
	GJD2
	GRAP2
	RGS17
	FAM167A
	OTOP2
	ZSWIM5
	KIAA0513
	PCMT1
	TSPAN33
	CAMK1G
	BACE2
	PDGFD
	GPR133
	ARL6IP1
	TMEM248
	PSKH1
	NUFIP2
	RAB15
	HPCA
	FAM53B
	USP33
	PIK3CD
	UBALD1
	OAT
	PTGER2
	DGKH
	SCN4A
	FOXP3
	MMP24
	TRIM25
	CERK
	BRI3BP
	LHFPL2
	PTCHD1
	STOML1
	CTDSP1
	ZNF507
	GCOM1
	RAD51AP1
	ALDH4A1
	FMNL2
	CNTFR
	TMEM217
	HAGHL
	BAI1
	WDR82
	TRHDE
	RC3H1
	CBLL1
	BHLHE40
	CBX6
	PARP6
	ZNF512
	PHC2
	SLC5A10
	ARNT2
	SSTR5
	KRT17
	GDF7
	MEOX2
	CBFB
	PEA15
	POU2F1
	ST3GAL1
	FAF1
	C15orf38
	YPEL1
	GRID2IP
	ACPP
	DVL1
	ZC3H7A
	SYT15
	LHFPL3
	CHST15
	DCBLD1
	TMEM237
	PM20D2
	LAS1L
	NR2C2
	FAM20A
	PSEN1
	LZIC
	BAHD1
	C2orf44
	TMEM229B
	CASC4
	VASH1
	ADAMTS13
	TCERG1L
	IQGAP1
	DICER1
	AL117190.3
	C2orf68
	TAB2
	ZNF516
[truncated: 2,336 more rows]

## Sheet: mmu-miR-195-3p
miRTarbase	TargetScan		result
ARL2	FUT9
CDK6	DKFZP434H0512		BACE1
E2F3	C7orf61		BCL2
CCND1	XKR4		MOCS3
SIRT1	ZSCAN31		HAUS2
BACE1	ZNF345		ABCC9
BCL2	ANKRD66		YWHAZ
BCL2L2	C15orf43		UBR1
CORO2A	SIX6		UBE2G1
TUBAL3	TINF2		SRGAP2
SOX14	AC117834.1		DESI2
SLC41A3	HNMT		LPP
	LCOR		ITGA9
OBOX3	KCNMB2		DLL1
MOCS3	NPL		BEND4
MMP25	GLIPR1L2		MKX
LYRM7	IFNA17		PRLR
	DCUN1D5		FZD3
IFIT1	NAP1L6		ANKRD28
HAUS2	TFRC		IFFO2
	FP15737		TRPM3
COMMD10	TMEM100		RAB3C
CIRH1A	UBE2I		ST6GAL1
ABCC9	PLCXD3		NPAS3
ZMIZ1	C1orf185		GALNT4
ZFHX3	TMEM257		SLC5A3
ZDHHC5	SIN3B		AGO1
ZBED4	PIWIL4		NEBL
YWHAZ	CD164		CHIC1
VSNL1	RFXAP		UBQLN2
UBR1	LLGL1		NR2F2
UBE2G1	HAND2		FIGN
TNRC6A	FAM181A		TCEANC
SRGAP2	AC008948.1		INTU
SPAST	LPAR4		CRTC3
	C5orf30		COLEC12
	BTG3		AP1S3
SMS	DPT		PRRX1
SGPP1	GTPBP8		LLPH
RRAD	RP11-351M8.1		BICD1
RCAN2	SERPINB13		BCL11B
DESI2	FABP7		BRI3BP
NHSL1	RAB30		FGD4
NACC2	LSR		MAPKAP1
LPP	AL627171.2		PLA2R1
KCNJ2	DUS4L		TACC1
ITGA9	CNR1		TRIM2
ILKAP	GABRG1		ITGAV
	CDKL4		CREB5
EPB4.1	NBEAL1		SORCS1
DLL1	CPVL
DBNDD2	UGT2A2
CRKL	CDSN
	CD200
CNOT4	TMEM196
CHMP5	GINS1
CBLN3	SLC25A17
C230081A13RIK	CHST9
BEND4	NABP1
BC030476	UXS1
BAIAP2	C8orf4
ARHGEF33	OR11G2
AP1G1	PTER
ADM	C7orf57
6030458C11RIK	FAM150A
TMEM50A	EFR3A
PSAT1	SCAF11
MKX	GDI2
	CADM2
IKBKAP	TMEM135
HSD17B7	ZNF804B
HN1L	GLB1L3
GM5464	SF3B14
EPS15	C15orf53
E130311K13RIK	TFEC
COPZ1	C14orf39
CHRNB2	SPOCK3
TRAPPC13	RGS17
PRLR	SSH2
FZD3	CXorf40B
FBXL17	FCGR3B
ERCC6	AURKAIP1
BRAF	SLK
ANKRD28	PUS10
LARS2	PRRG1
	GALNT1
IFFO2	RP11-160N1.10
	VKORC1L1
TRPM3	BICD1
	CTD-2054N24.2
	PIGP
	GNGT1
	TUBGCP5
	PIN4
TMEM167	MAP3K7CL
	SLC10A2
	PRKAA2
	ACER3
PIGR	MBNL3
KCNJ10	HIATL1
	GBGT1
	BCAP29
	AMY2B
UBE2V2	SUV420H2
RAB3C	PSENEN
RWDD2B	COLCA1
KLHL31	ECT2L
ELOVL5	HSD3B2
D230025D16RIK	OR9Q1
TGM5	FGF7
LMO7	KRTAP4-1
AASS	ZC3HAV1L
MAP3K1	CD9
ZFP354A	HOXD13
NAAA	CHAC2
ENY2	ZNF207
BCAS2	NMI
HAO1	OR5A2
	PLEKHA3
ST6GAL1	FGF14
NPAS3	RPE
HNF1A	ZDBF2
GALNT4	FCGR3A
FRMD4A	LRRC7
EPB4.1L4A	MITD1
AKNA	KIAA0408
RIMKLB	LUZP6
ZFP617	YES1
MAPK8	EID2
JAZF1	CLHC1
ABCE1	ROCK1
SLC5A3	RAB41
ABI3BP	IYD
AGO1	CCDC62
RPSA	STEAP2
	COMMD2
CHML	PCDH11Y
ARHGAP36	LEAP2
APCDD1	DNAJB9
NEBL	SLC25A20
CHIC1	UBE2W
CD69	CTD-2510F5.6
DUSP8	ID1
HSPA12A	VGLL2
FOXK1	HSPA5
ZFP46	FSD1L
ZFP385C	PI15
UBQLN2	MTF2
SUMF2	ANXA5
SLC25A33	EGR3
RHBDL3	PAPD7
RDH1	ITGB1BP1
PTK6	DDX19A
POLR2L	DEK
	IL12A
PDE4C	METTL25
	TRIQK
NRCAM	C1orf172
	CFHR1
MRPL45	RORA
KIF3A	PRRX1
IL5RA	ACVR1C
	CAMK2N1
	TFAP2C
FAM177A	TMEM183A
DQX1	ERRFI1
TMEM245	SPRY2
CNGA3	PPP2R2D
AQP7	RNF13
2010315B03RIK	ADIPOQ
1810041L15RIK	TMEM159
1700047I17RIK2	HGF
ZSCAN12	BAZ2B
	ZNF706
	ZNF329
	SRP14
ST3GAL2	CPNE8
NR2F2	PCGF3
FIGN	C1QTNF7
CNNM3	RAB5A
CCDC85B	THAP9
	GPALPP1
	ITGAV
ZFP558	TMCO2
UTP23	GK
TCEANC	BLNK
SLC7A14	HMCN1
SCFD2	CYP3A5
	NOM1
INTU	XKRX
FNDC7	HNRNPF
CRTC3	TMC3
COLEC12	PNLIPRP3
CASS4	IL2
CAR9	AP3B2
AP1S3	MSX2
ADAT1	CYYR1
SGMS2	SPIN4
ZFP952	MIER3
TIGD3	KCNMB1
SLC35D2	RAD54B
RBM11	KCNT2
PRDX1	LRRCC1
PLEKHH1	TMSB15B
NANS	LARP4
	RCOR3
	GABRG2
IFNAR1	LGALS9B
CELF5	LGALS9C
ATIC	NAP1L2
A130010J15RIK	UCP1
TMEM151A	NUS1
SENP5	CEP290
PRRX1	IFIH1
SYNRG	APPL1
OXSM	ANKS1B
LLPH	BHLHE22
SPPL2A	PTPN12
ZBTB10	CCDC50
PIGH	MMP16
N6AMT1	RSPO2
RBM48	ORMDL1
NOTCH1	PURA
IRGQ	CCER1
BICD1	DNER
BCL11B	PLAUR
BRI3BP	ATP5E
ARMCX6	GLIPR2
C030048B08RIK	MTFR1
D730040F13RIK	DYTN
FGD4	OR4K1
IDUA	FAP
MAPKAP1	TNFAIP6
NCL	NAMPT
PACSIN2	TMX3
PLA2R1	RP11-295D22.1
2010106G01RIK	EHD4
FBXO21	CLEC5A
TACC1	TMEM161B
TIFAB	CD302
KLC1	HIGD1A
LPCAT2B	EPYC
LY6G6D	CCDC15
PIN1	CENPK
TRIM2	MYOZ2
DHDH	YRDC
EIF2C1	TOX3
TBC1D24	ATP7A
DDX19B	SLC38A11
ITGAV	RHOT1
SPSB4	GJB6
4930444A02RIK	ARAP2
ANGEL1	ABCB1
SORCS2	TMEM169
CREB5	C11orf34
PPPDE1	VSTM2A
SORCS1	STARD3NL
2410002O22RIK	GALNT7
IL18R1	FOXB1
ERLIN2	C16orf52
RNF168	VEGFC
	KIF18A
	YTHDC1
	CLEC1A
	CAAP1
	NSUN6
	GLRA3
	OCA2
	TIMM17A
	CCR9
	TCEANC
	AC117395.1
	DOK6
	TMEM155
	DDIT4L
	RGMB
	C5orf24
	NFIB
	PIH1D3
	MMP1
	TFG
	AC002451.1
	TMEM194A
	CEP97
	LCE5A
	ADAM21
	GPR82
	ANGPTL7
	NAT1
	PFDN4
	RP1-170O19.20
	CYP26B1
	FGF9
	C7orf31
	NAALAD2
	PKHD1L1
	PIGK
	IL31
	PCDH10
	CABS1
	ICK
	C2orf47
	CLPX
	PTEN
	OFCC1
	ZNF638
	ASAH2C
	PTPRZ1
	MIPOL1
	FAM19A2
	BRCC3
	JAM2
	BAP1
	ANKRD12
	BCOR
	LRIG1
	CLTC
	LAMP3
	NUDT12
	CLIP4
	GPR123
	SPIDR
	NCK2
	SIM1
	TRMT11
	BTC
	LMBRD2
	CHIC1
	TMEM44
	SMG8
	SLC44A5
	RING1
	MYF5
	CHGA
	LIN54
	ERCC6L2
	SYCP1
	HOXA10
	IRF2BPL
	HPS5
	ABRA
	FAM103A1
	CYP7A1
	CLDN8
	C5orf27
	KCNJ3
	TMEM184A
	NR5A2
	RP11-169F17.1
	TCEAL8
	GADD45B
	KCNV1
	PDCD10
	TRAM1L1
	FNDC1
	MKX
	NIPAL1
	MSR1
	SVIP
	HOXA9
	NUDT4
	ZFAND4
	LRRC4
	GABRA1
	PPP4R4
	GEM
	AL354993.1
	HNF4G
	AL353791.1
	PRKRIR
	CCSAP
	UBE2E3
	ABCC9
	LDB2
	ERAP1
	DNAJC13
	BOLL
	RP2
	FSBP
	LIG4
	GABRA4
	COG6
	ASUN
	GPR174
	HRNR
	NEGR1
	PPP1R14B
	DNAJB14
	TMEM165
	UPRT
	NAPEPLD
	AARSD1
	ZFYVE28
	BMI1
	AC015987.2
	GP2
	DYNAP
	QKI
	HTR2A
	KATNA1
	ZPLD1
	RAB1A
	ARHGAP18
	KBTBD8
	C1orf101
	ZBTB6
	PREX2
	LRRC8E
	C2orf66
	TST
	KIT
	TNFAIP2
	MTPN
	TRAPPC2
	NCAM2
	ACKR3
	NR2E1
	ARL15
	CYFIP1
	CDK17
	MAN1A2
	PTGES3L-AARSD1
	PGM3
	C1D
	DKK1
	HNRNPUL2
	RAP1A
	GATA2
	RGS9
	WNT5A
	PCMTD2
	SLC15A4
	SPRR1A
	TMEM95
	SFRP4
	CLDN16
	GPR37
	AC110619.2
	C1orf143
	CH25H
	DOCK4
	CACNB4
	SPOPL
	YTHDF1
	TSHZ3
	RP11-187E13.1
	MKS1
	PGR
	ERICH1
	OSR2
	CUL2
	CNTN4
	COL23A1
	HOMER1
	TNFAIP3
	ASPDH
	CATSPER2
	LRRC8B
	CDH11
	ARMCX5
	GGT7
	ASAH2B
	AMOTL2
	GPR126
	SDHAF2
	TRPC1
	MYCT1
	TMEM56
	B3GNT1
	ATAD1
	VMA21
	ATG3
	YOD1
	ST6GAL2
	SLC35D3
	PLD1
	CSRNP3
	B3GALNT2
	HOXA5
	C17orf104
	CRISPLD1
	EDA2R
	KPNA5
	GNPNAT1
	ESRP1
	PPP2CA
	UBL3
	ZNF24
	CTGF
	PAQR3
	FAM46D
	LRRIQ3
	FAM135A
	ARL14EP
	BDNF
	ISCA1
	SRSF10
	LITAF
	AEBP2
	ASB5
	AGK
	GRM8
	JHDM1D
	SPRED1
	UCHL5
	SRP54
	BMPR1B
	DEPDC1
	ATP2C1
	GOLGA3
	ZNF597
	LRIT2
	ACRC
	RASL10A
	MRPL35
	ACTG1
	METAP1
	SEPHS2
	RND3
	UBE2D1
	NLGN1
	DLAT
	SEMA4C
	UBE2A
	TAF15
	NNAT
	GPR151
	RBM44
	NME4
	FBXL4
	PTPN20A
	TARBP2
	KIAA1024
	CSNK2A1
	PTPN20B
	ZNF746
	PKD2
	SUCNR1
	CHSY3
	PCNX
	EPHX3
	MARS2
	RNF180
	OR1E1
	TTC23
	ZNF800
	CCL20
	ZNF830
	FSHB
	AP1S3
	IFLTD1
	NEK9
	SENP3
	COMMD3-BMI1
	TLR3
	CNTNAP2
	HOXD10
	CDCA7L
	TMEM38B
	C1orf21
	HAUS2
	RAI2
	RAG2
	ARF5
	SPRYD4
	DNAH5
	ADAMTS20
	PPP1R2
	DDI1
	ZDHHC17
	CEBPD
	ARL14EPL
	PAK3
	RTP4
	FAM154B
	C20orf197
	ATR
	FAM26E
	NAPG
	HIF1A
	SPRY3
	KBTBD6
	GUCY1A2
	TMEM144
	IQCH
	C9orf139
	SOX21
	ABHD17B
	HNRNPLL
	RP11-366L20.2
	MYBL1
	ZFX
	IMPG1
	SCML1
	NAP1L5
	ZBTB41
	TMEM68
	TNFSF15
	FAM49B
	FUNDC2
	ADA
	DPH6
	AFF2
	UBE2G1
	TIAL1
	ZFY
	BRPF1
	ACBD5
	EPB41L4A
	CD200R1
	SLC15A1
	SERBP1
	ALS2
	AMTN
	KDSR
	AVPR1A
	CCL4L1
	ST8SIA1
	PHLPP1
	CCDC147
	SDCBP2
	MPPED2
	NOTO
	VTI1B
	FBXO30
	TAS2R5
	MMACHC
	GNAS
	NUTF2
	FOXR2
	AMMECR1
	ZNF354B
	GABRA5
	CBX4
	NDNF
	C21orf91
	CMPK1
	NUDT5
	MLF1
	PPIL1
	CDH8
	USB1
	RNF128
	PROX1
	RNF175
	BRD8
	RRAGB
	FGD4
	SYVN1
	IRS1
	MTRF1
	VGLL3
	FUNDC1
	EBF3
	DSG2
	ZNF75A
	BRI3BP
	ST6GALNAC3
	BMP8A
	NDUFAF7
	UBXN7
	DACH2
	RP11-17M16.1
	EHF
	PPAT
	PARM1
	BCKDHB
	ABHD4
	RUNX1
	TXNDC16
	DCT
	FLG
	SPTSSB
	MLLT10
	GPR146
	ALS2CR11
	PDS5A
	ATRX
	MAFB
	CMC1
	CYP7B1
	HOXA13
	SNX25
	PDP1
	LY75
	LY75-CD302
	RALGAPA2
	PI4K2B
	COLEC12
	ABCD3
	IL12B
	TMEM37
	SMAP2
	TMEM156
	ZBTB26
	FMNL2
	SLC25A37
	DIO2
	EPSTI1
	KIAA2026
	NSG2
	ZNF648
	KCNH5
	MBLAC2
	GOLIM4
	NMD3
	NSF
	ATAD2
	UBR1
	NCALD
	RP1
	PARP11
	HMX3
	MRPL42
	MEMO1
	MSTN
	GRIP1
	ANGPTL1
	OPN5
	MED14
	NUF2
	PTCH1
	KLHL15
	LYSMD1
	BCL6
	NRARP
	PAFAH1B1
	SYNJ2BP
	P4HB
	UBE2B
	KLHL22
	DAP
	GTF2E1
	FBXL13
	TTC39B
	TMEM30A
	LEPROT
	PGAP1
	ARL5B
	SLC30A4
	TRIM32
	BNIP2
	ZFP91
	BTLA
	DNAJB7
	FMO5
	TICAM2
	CTTN
	MAT2B
	MANEA
	CAMKK2
	ZRANB2
	DONSON
	PTPN4
	STRAP
	CCDC78
	NELL2
	BMP5
	LTBP1
	ZC3H12C
	CTLA4
	SLC25A38
	WSB1
	ANO3
	HKDC1
	TAT
	MSN
	KERA
	B3GALT2
	USP9Y
	WDR17
	MAGEF1
	NFYB
	BMP4
	FTSJ1
	LMOD2
	CERKL
	CUL3
	RCN2
	GLS
	FLRT2
	RAD21
	HOOK3
	MOCS3
	PRPS2
	B3GNT2
	LYPLA1
	TMEM52B
	ZSCAN30
	DLX1
	DDX60
	ATP6AP2
	CHRM3
	NPAT
	ATL1
	XPO7
	CCDC71L
	METTL9
	GLRB
	BNIP3
	PRLHR
	NR4A1
	ASB15
	NHS
	SASH1
	AAK1
	GAD2
	TAF11
	JUNB
	BEND4
	IL22RA2
	FLVCR1
	SSPN
	ACVR1B
	VAMP4
	PJA2
	PPP3R2
	TRMT2B
	GSPT1
	LPPR1
	SLC5A7
	PHOX2B
	TNNI1
	SPATA6
	ONECUT1
	ZNF260
	FBXO48
	LY9
	PDLIM5
	FNIP1
	ID2
	RGS16
	STAG2
	AK4
	STXBP4
	PHF6
	TPPP
	TMED7-TICAM2
	RBAK
	TFAP2A
	ENPP1
	ASAH2
	DGKB
	IPMK
	GDAP1
	PDE1A
	MOB1B
	MBD5
	RQCD1
	PHF15
	TRAF5
	DLEU7
	CLIC4
	ZNF397
	NEK7
	SDPR
	PAXIP1
	MUSK
	PTGER3
	CSF2RB
	FAM46A
	LRRTM4
	PBLD
	MEIS1
	CTD-3074O7.11
	ONECUT2
	HDGFRP3
	GJA3
	BAG2
	PDE3A
	CDKN2AIP
	BCL11B
	BBS1
	SERPINB10
	LRIF1
	PAX9
	TIGD6
	NACC1
	ZNF780B
	PAIP2
	FAM110B
	SLMAP
	SP8
	FAM63B
	ITGB8
	PRKG1
	KIAA0040
	ZNF770
	CNOT6L
	MEF2A
	DSEL
	AP1S2
	HEBP2
	DSG1
	PCDHB16
	SORBS1
	TET1
	CLOCK
	IL1RAP
	MSRB3
	WEE2
	FAM65B
	CCDC141
	PCLO
	TBX20
	BCL2L11
	CPEB2
	COL6A3
	SRSF5
	LRRC58
	METTL15
	ZFYVE16
	LRCH2
	SMC1A
	HNRNPAB
	IFRG15
	CTRC
	CD97
	RBM27
	CAMK1D
	UBE2Q2
	LHX9
	SEC24A
	ZNF169
	PRR23C
	ZIC2
	DMXL2
	SOGA3
	DOCK3
	RAB39A
	ZNF197
	DCUN1D1
	SP3
	TXLNG
	AC008964.1
	GPRIN3
	DIAPH2
	RBM4B
	TM9SF3
	LRAT
	DCP2
	ZBTB21
	FAM126B
	LRP1B
	PAPPA
	OR51E1
	IL13RA1
	TMEM41B
	SLC39A9
	AMER2
	TPD52L3
	ARHGAP23
	CDH17
	ASXL2
	NR2F2
	AL953854.2
	ATP11C
	PDCL
	USP6NL
	AVL9
	ZBTB7A
	FAM26F
	AGPAT5
	ARL6
	KANSL1L
	TENM1
	LPP
	B3GALNT1
	KCTD15
	KCTD12
	EIF5A2
	PMEPA1
	ETS2
	CASC5
	C5orf51
	SPTSSA
	MDGA2
	DCAF12L2
	MAML1
	CXorf56
	RCAN3
	NOVA1
	NANP
	ABTB2
	TMPRSS12
	PDE4D
	RORB
	SLC35A3
	PTGS2
	DCN
	C7orf55-LUC7L2
	OTUD1
	SOX1
	DCTN6
	INPP4B
	SHANK2
	PIK3R1
	GPR75
	DENND4A
	C6orf141
	FASLG
	ATP1B4
	NEBL
	INO80D
	PHLPP2
	LIN28B
	GPR12
	FAM135B
	GPR61
	PLD5
	ZNF536
	GPR115
	PITPNM3
	PCDH19
	MAF
	MBTD1
	KL
	SRGN
	GRID2
	SDC2
	MPP5
	PALM2
	SMAD9
	ATP13A3
	MDFIC
	IPO7
	KLF7
	MTMR10
	HS2ST1
	PNPT1
	KBTBD7
	BRWD3
	ISX
	LYSMD3
	RSBN1
	PIKFYVE
	GRPEL2
	TBC1D32
	ISOC1
	FAM149B1
	LIN7C
	KAT2B
	EDAR
	RDH10
	RNF6
	AL590483.1
	WWC2
	POU2F1
	ZCCHC11
	KIF2A
	LUC7L2
	SFRP2
	PREPL
	RPS6KA6
	YWHAZ
	GPR63
	TBX3
	SECISBP2L
	THAP1
	BMPR2
	PAPLN
	ZNF280D
	DIP2B
	KIAA1456
	ROBO2
	MPP6
	NR4A2
	KIF5B
	BRS3
	ETF1
	LGSN
	OCLN
	PCDH7
	PFKFB2
	P2RY1
	TAL2
	CLEC1B
	PRRG4
	THSD7A
	TPK1
	SFRP1
	SOCS5
	CLVS2
	C2orf49
	SLC25A53
	RAMP2
	MTF1
	MAP3K10
	CNRIP1
	INHBA
	CACNA2D2
	AKAP10
	MRPS25
	CDH7
	FAM122B
	ZDHHC21
	ANLN
	XIAP
	CNN2
	PTGS1
	SLC39A10
	SOX17
	KLRC4
	ITGA1
	TRPS1
	SLC6A6
	KIAA1244
	SCML2
	KIAA1033
	TSHZ1
	RUNX2
	PTGER4
	EPT1
	MAML2
	ZBTB1
	SS18L1
	FAM83B
	TOMM70A
	HSPA4L
	GFRA1
	CD38
	CD84
	RASGEF1A
	PTAR1
	MLC1
	NASP
	MMP13
	ATE1
	ARHGEF5
	RAB6B
	ARHGAP20
	SKA2
	DNMT3A
	IDI1
	SNCA
	PRPF38A
	EXOSC1
	OSBP
	GPR173
	FAM163A
	LMLN
	DPP10
	NRK
	SYT2
	MOB3C
	PHB
	NEURL1B
	SNX19
	MFSD6
	DACT1
	TRPM3
	PTPRT
	GRIA1
	ZYG11B
	CRTC3
	PRDM15
	SMCO3
	FMN1
	GABRA3
	CSMD3
	TRIM71
	RALBP1
	NOTCH2NL
	ANAPC1
	UNC80
	KIAA1644
	GREB1L
	ATRNL1
	ADAM28
	PPP1R16B
	CLIC5
	SOWAHA
	FER
	STAT1
	GPR176
	PELI1
	NFIA
	SHISA9
	FBXL7
	GLCCI1
	SYT1
	GCC2
	DST
	AHR
	DIAPH1
	OPRK1
	SLC35E2B
	GABRB2
	TRAPPC11
	PRRC2C
	ROBO1
	HOXC13
	LRP2BP
	BRPF3
	ANO5
	ADAMTS3
	RIMS1
	ABCA9
	COPS7A
	TSHZ2
	SPATA13
	RAB11FIP2
	IPO8
	TMX1
	INTS2
	SH3RF1
	PRLR
	MGA
	DTNA
	PHIP
	TMEM123
	CSNK1G1
	NEDD1
	BRD1
	NIN
	MIOS
	UBFD1
	CCDC58
	TMF1
	LMTK2
	PKIA
	C16orf87
	SEMA5A
	EDEM1
	ZSWIM6
	PRKAR2B
	C11orf87
	TFDP1
	TNK1
	MTX3
	IL11
	MGAT5
	ZXDA
	POGK
	PSMC2
	SERPINB5
	PLXNA4
	NARG2
	ZNF131
	CDYL
	MACC1
	LRRK2
	LYPD6
	ZBTB37
	SNTB2
	MR1
	PPP6R3
	CBX5
	SLAIN2
	CELF2
	GPR135
	ZNF704
	KIAA1324L
	CAST
	MSI2
	UTP6
	GCLM
	GMPS
	EIF3M
	C7orf60
	KLF12
	XK
	PWWP2A
	MAGI2
	EIF2S1
	PAFAH2
	RFX3
	ARHGAP5
	CBR4
	DPY19L4
	GPM6A
	LPPR5
	ZNF281
	CLDN12
	CACNB2
	FLRT3
	KCNIP1
	CALCR
	RALGPS1
	SEPSECS
	TMEM170B
	KIAA1737
	TADA2B
	NAA50
	YTHDF3
	BTF3L4
	DNAJC3
	MME
	BICC1
	CENPO
	CLSPN
	GPM6B
	PPP4R2
	PEX7
	GBA
	CNIH1
	TMEM194B
	ZNF451
	SOCS6
	PLOD2
	FAM133B
	PCDH18
	FBXO8
	HINT3
	C10orf118
	LPAR1
	ADARB2
	CD59
	PDE3B
	TEX30
	ITGA8
	CALCRL
	ITGB3BP
	NCOA3
	ST13
	KIF21B
	RNGTT
	STRN
	SELT
	GRIA2
	ERC2
	PTBP2
	NAA30
	CALM3
	TAOK3
	MFHAS1
	EYA4
	ZBTB8A
	SLC5A3
	CEP76
	TXNDC17
	KPNA4
	LINS
	TRAF3
	DACH1
	TMEM255A
	TLR4
	FAM196A
	OSBPL8
	C1QTNF3
	RAB2B
	DLK1
	CNTN3
	ZBTB8B
	FBXO45
	SEC11A
	HPGD
	REXO4
	ADAM10
	RUNX1T1
	PRRG3
	ZNF275
	SAMD5
	RNF44
	ZNF655
	SLC38A1
	TET3
	STX17
	CAMK4
	JPH1
	ERVMER34-1
	TNIK
	ZNF236
	SMG1
	RABGEF1
	DCLRE1C
	THSD4
	PAK2
	SEPT7
	CNTNAP5
	SLC8A1
	PIK3C3
	BBX
	MAP10
	GABPA
	RASEF
	KRT81
	TMEM42
	MEGF11
	PTPN13
	ARHGAP40
	GRHL2
	ADAMDEC1
	MRC1
	KIAA2022
	NXF1
	SLC9A4
	EVX2
	KSR2
	RALB
	PUS7L
	MRC1L1
	PLA2G3
	ZNF609
	DGCR6L
	RP11-1055B8.7
	DGKG
	ARHGEF6
	RASA1
	JMJD1C
	MARCH1
	ZDHHC22
	ULK1
	CDH20
	SHE
	ASTN1
	TRIM44
	GNAQ
	C2CD4C
	KCNJ11
	FRMPD4
	EYA1
	TLL1
	MICU3
	POU6F2
	GPR17
	NFATC3
	PDZRN3
	ARRDC3
	WWOX
	RAB6A
	TRIM2
	SUCO
	AKAP7
	VSTM5
	CALN1
	FAM102A
	FAM208A
	UBQLN2
	KCNA1
	TMEM209
	FOSB
	KLHDC7A
	RNF170
	APBB2
	COL24A1
	PAX5
	ZNF280C
	IGF2BP2
	TSC22D4
	KAT6B
	ITGA9
	FMNL3
	ENTPD7
	SLC26A7
	NAB1
	SLC24A2
	RSAD2
	CNTNAP3B
	CTNND2
	BBS7
	NUMBL
	FAM91A1
	ARHGAP6
	HS6ST2
	XYLT1
	SNX27
	DLL1
	BNC2
	ATP6V0E2
	FKTN
	DPYSL2
	KCTD7
	ADAMTS14
	C2CD3
	RASA2
	FMO1
	RAB9B
	MED13
	TACR1
	FAM83F
	C9orf47
	ZNF831
	SP6
	FAXC
	EGR2
	RP5-1052I5.2
	FCHO2
	RLIM
	SNRK
	SLCO5A1
	WISP3
	ZDHHC15
	SCN8A
	RP11-181C3.1
	VPS13B
	LCLAT1
	SLC17A8
	SHISA7
	ST8SIA4
	TMEM182
	ADAM12
	ABCD2
	PROM2
	KCNG3
	PEX5L
	SRSF2
	LBR
	GALNT4
	ARID5B
	RXFP1
	NPAS2
	VIP
	SPECC1L
	CD177
	SASS6
	C1QTNF5
	GSTM5
	PHF20L1
	APLN
	CNEP1R1
	TRERF1
	TMEM260
	ST18
	LRCH3
	SYT9
	SLC6A8
	STXBP5L
	EPB41
	KCNQ5
	ZNF367
	TTC14
	CLIP2
	BCL2
	NPRL3
	GLYR1
	CCNT2
	CHST10
	RBFOX1
	TSTD2
	KIF14
	VEZF1
	C9orf114
	OPHN1
	EMCN
	RWDD4
	KCNC3
	ARG2
	SCN3A
	RUSC1
	LINGO2
	TDRD15
	ADCY3
	SLA2
	MFRP
	DNAJC6
	SLC34A2
	GPIHBP1
	FAM208B
	NR2C2
	ZC3H7A
	ACSL4
	CRIM1
	ZNF3
	NAV1
	TMEM134
	DUSP22
	PALM2-AKAP2
	SYT11
	AKAP2
	DYNC1I2
	HOXD8
	ARHGEF26
	LRP2
	PPT1
	FAM178A
	C3orf14
	RNF217
	MEGF9
	STAM2
	BLOC1S6
	MIER1
	PRR5L
	POC1B-GALNT4
	CDK8
	ZBTB43
	NOC3L
	PAN3
	SMCR8
	BET1
	TMEM178B
	C18orf25
	PLAG1
	GPD2
	SLC7A2
	HELLS
	EP300
	PHEX
	BACH1
	C5orf47
	BHLHA15
	STOX2
	AFF4
	MAOA
	KLHL42
	RBMS3
	TBC1D8B
	MAN2A1
	CCDC14
	CPT1A
	SYTL2
	TRIP11
	SMIM15
	TNFRSF8
	SRGAP1
	PIK3AP1
	ZIC1
	TMEM117
	CDON
	EOGT
	NXPH2
	NF1
	ERLIN1
	ANKRD44
	TRPV3
	ITPRIPL2
	DENND5B
	CPEB3
	PRKAA1
	SREK1
	LPHN2
	SLC16A7
	PRDM6
	VPS26A
	XPO4
	FZD3
	DARS
	HERC2
	MED1
	KIF24
	GNAI3
	SLX4IP
	STXBP6
	SATB2
	NPY1R
	NEDD9
	EMX1
	CD109
	FUT11
	SRGAP2
	APOOL
	RNF152
	KIRREL
	TBCK
	JMY
	TMEM87B
	NKTR
	CLSTN2
	TPBG
	ZNF462
	TGFBR1
	TANC2
	PID1
	MINA
	STX11
	MARCH6
	AHCYL2
	BTBD7
	TMEM2
	FAM210A
	KLHL4
	CREB5
	SHOC2
	GSR
	SNX30
	ERO1L
	ARHGAP26
	PARP12
	SOWAHC
	SSX2IP
	ELK4
	GTF3C2
	TGFBI
	RCBTB2
	TMED2
	ATP11B
	PTPRD
	HS3ST1
	MED13L
	AL117190.3
	PPP4R1
	KDM1B
	FRS2
	MUT
	BAG4
	MBNL2
	IRAK3
	MYO6
	PHF14
	UBR3
	AGO1
	NHLRC2
	PTCHD1
	STRN3
	ADCYAP1
	HECW2
	REEP3
	SLC2A13
	PGM2L1
	C12orf23
	DIP2C
	PPP2R1B
	PURB
	MTSS1
	TIGD2
	CEP85L
	OPA1
	LCORL
	BACE1
	PRDM5
	ARPC3
	RSF1
	NQO1
	NEUROD1
	TEX261
	TNKS
	ELMOD2
	FAM199X
	SNX2
	SBNO1
	TEC
	ING5
	TMCC1
	HTR5A
	PAWR
	PDCD4
	PNISR
	GTF3C3
	FBXW2
	UBE2QL1
	KATNAL1
	OSBPL3
	ST8SIA2
	C10orf35
	VPS41
	WDR37
	KDM2A
	KPNB1
	UBIAD1
	LUZP1
	N4BP2L2
	SCN2A
	PDE10A
	CAMSAP2
	EML5
	NPHP3
	SLC4A7
	ACTN1
	HIVEP2
	BCORL1
	ADAMTS5
	HDX
	SORCS1
	TRIP12
	APPBP2
	INTU
	ADAM17
	ZXDB
	ZNF385B
	TMPRSS11BNL
	ZC3H14
	VTA1
	AMOTL1
	AGPS
	ARNTL2
	TNFSF4
	CSRNP2
	FIGN
	PDP2
	RCOR1
	LRRC8D
	PNP
	RB1CC1
	PUM2
	DGKI
	PSEN1
	PROSER1
	CLCN5
	ADAMTS19
	CHD1
	YY1
	ILDR2
	GABRB1
	MPP7
	CDKL2
	MAD2L1
	GID8
	LNPEP
	CAB39
	CLCN3
	CYTIP
	CTSV
	SAMD8
	QTRTD1
	GDAP2
	KAT6A
	NLGN2
	HEMK1
	CLPTM1L
	ALG10B
	SOD2
	USP12
	PDK3
	UBE2K
	KCNMB3
	TCF4
	LIN52
	SEMA3D
	ESCO1
	PLXDC2
	FAM107A
	LURAP1
	B4GALT6
	TTC39C
	SMARCAD1
	CD93
	PPFIBP1
	FLJ00388
	PLEKHM3
	TTC9
	B3GALT6
	C11orf74
	UAP1
	PDHX
	C11orf88
	KLF8
	KLHL9
	SYPL1
	CBX6
	COL3A1
	PCNA
	SLC30A7
	SGCD
	LSAMP
	CRB1
	FAM20B
	TMEM110
	DDX6
	TGFB2
	PYGO1
	CD2AP
	PTBP3
	SOX5
	OSTF1
	SSH1
	TMPRSS11F
	ARHGAP12
	SLC2A3
	RAPGEF2
	BDP1
	UBP1
	EPHB4
	NPAS3
	CHD6
	RIC3
	FAM198B
	SLITRK1
	EPHB1
	PAK7
	ZNF532
	UNC13C
	CPSF7
	IRF4
	ZFHX4
	MAP4K3
	SH3RF3
	MYLK4
	KCNQ3
	PTPRJ
	TRIM23
	POU4F1
	EPHB3
	BTBD11
	SEMA3C
	IGSF11
	CTNND1
	ALCAM
	CD80
	PRDM8
	TGFBR3
	PDE6A
	SLC39A14
	MYO5B
	ATXN1L
	RHOBTB3
	PPP2R2C
	PPP1R3A
	MGAT1
	FMOD
	PLCE1
	KCND3
	LPL
	TCERG1L
	COL19A1
	DCAF12L1
	ESR2
	KCNN3
	CALU
	CYP4F22
	NCOA1
	SIDT1
	FRRS1L
	SYTL5
	HMBOX1
	ZNF629
	ZNF235
	OTUD4
	CALB1
	CTNNA3
	COL9A1
	NRP2
	ATP2B3
	FAM60A
	ALKBH8
	ANGPTL4
	THSD7B
	FOXN3
	GPR88
	PHTF2
	KCNJ6
	EVI5L
	ZXDC
	SLC1A2
	ZFHX2
	SFMBT2
	AXIN2
	CHCHD4
	KIAA1549L
	RAG1
	SLC2A10
	CDC25A
	WLS
	CSMD2
	DPP6
	TMEM132B
	ATP8A1
	SCN3B
	AGAP1
	FZD4
	ZIC4
	JAK1
	SETD2
	PPP1R18
	KIF16B
	SEMA4D
	TBC1D4
	ATP10D
	NCOA7
	KIAA1671
	MIB1
	HIPK1
	SMAD4
	DDX17
	EFNA5
	DPYD
	PRUNE
	DESI2
	FOXO1
	ARFGEF2
	STON1
	LAMP2
	YKT6
	XRN1
	NRIP1
	MAP1B
	FOXL1
	HNRNPA1
	SLC4A4
	PAIP1
	GEMIN6
	PLEKHB2
	TEAD1
	MAVS
	SEMA3E
	ANKRD49
	RASAL2
	CD274
	HEATR5A
	PPP1R3C
	EPB41L5
	RIOK3
	MFAP3
	CYP2U1
	KNTC1
	LRP6
	UBR7
	CYTH3
	ZNF250
	KIF13A
	TTK
	SHROOM3
	UBN2
	MFAP3L
	ARSK
	CLCN4
	TTC33
	CACUL1
	CELF1
	SNRPF
[truncated: 741 more rows]

## Sheet: mmu-miR-210
miRTarbase	TargetScan		result
TCF7L2	C6orf136		UCP2
ACVR1B	GPD1L		BCL2
UCP2	B4GALT5		EFNA3
NFKB1	ISCU		NPTX1
BCL2	ELFN2		HIF1A
EFNA3	KLF7		INPP5D
NPTX1	NDUFA4		MCIDAS
HIF1A	CYGB		CXCL12
INPP5D	SYNGAP1		NCAM1
SHH	BDNF		FOXK1
	ZADH2		NEUROD2
	CDIP1		UBTF
	MID1IP1		FNDC3A
MCIDAS	PPTC7
	ANKRD34A
	STXBP1
	KMT2D
	TMEM151B
	MDGA1
	ADCY9
	SEPT8
	CPEB2
	TET2
	HIF3A
	MEF2A
	CCDC97
IL16	EFNA3
CXCL12	KCMF1
LEP	NFIX
TRP53I11	ATG7
NCAM1	NEUROD2
TRIM65	VPS13B
DMD	LCMT2
FOXK1	FAM222B
LCP2	AKIRIN2
MBNL3	AC132186.1
NEUROD2	RPN1
TNS4	CEACAM3
UBTF	ITPRIPL2
ACOT2	RAB8B
SLCO2A1	SLC35B1
GM6320	GLTPD1
FNDC3A	GPAM
ZXDC	TMEM161B
AGTRAP	ADAMTS18
	C12orf76
	NFKBIB
	MKL2
	MSLN
	AC079612.1
	HIRIP3
	SLC25A5
	SPIN4
	RD3L
	RP11-347C12.3
	KDM4C
	PDCD10
	FAM150B
	HEBP1
	H2AFY
	RP11-345J4.3
	TMEM167A
	C11orf44
	RELN
	AC005477.1
	SYT2
	GRM3
	TNFRSF13C
	KCNT1
	ASB11
	ZNF394
	GYPC
	PER2
	ASPH
	AADACL4
	NGB
	FLJ27365
	TMEM218
	KCNE3
	NPHS2
	BATF
	NPLOC4
	NMRK1
	ARRDC4
	COA5
	FAM92B
	VGLL3
	PRKACB
	MRPS18B
	HDAC3
	RAB9B
	SEPT11
	KLK3
	URI1
	RGS19
	SLC34A1
	ATP6V0E2
	FHL5
	EPG5
	FAM160A2
	TSPYL5
	CSF3
	CNOT10
	SLC10A1
	HIATL1
	DIRAS2
	NFKBIA
	IL17D
	CEP19
	CYP2J2
	CDH13
	SMOC2
	NOSTRIN
	SH2D1A
	MDGA1
	POGLUT1
	KLK2
	AP3B2
	TMEM216
	NXN
	REEP5
	C2
	SENP6
	C1QTNF7
	MSC
	TRNP1
	AC102948.2
	C12orf23
	AK2
	TMEM98
	INO80D
	NPFFR2
	INHBA
	ADORA1
	RXFP3
	PHB
	GABRA6
	SYN1
	RAB27A
	USP46
	NKAIN2
	RP11-382J12.1
	AC104667.3
	AC002472.13
	MSANTD1
	REXO4
	ST8SIA3
	PPP1R12A
	ARHGEF39
	POLR3E
	MTFP1
	STAC
	MRPL43
	FAM122B
	MAPK13
	SNTA1
	SLC39A10
	YIF1B
	LIPH
	GGA3
	STMN3
	HLA-DQB2
	MAFG
	EIF4G1
	TOR2A
	BRD4
	FAM107A
	MAN1A2
	SLC7A2
	CDHR3
	STARD8
	CLDN12
	JMJD8
	ZDHHC9
	BANF1
	FBXO16
	VAPB
	FOXL1
	ARID4B
	C1orf131
	TMEM170A
	NDRG3
	PARN
	CITED2
	DERL2
	PTBP1
	TBC1D10B
	SDC2
	MAMLD1
	RASL11B
	RAB31
	DTHD1
	CCNI
	DCLRE1C
	PGS1
	EFNB3
	PARPBP
	AL161915.1
	MPZL3
	MYH15
	CCL22
	KCNK10
	RP4-539M6.19
	ANKMY2
	RUFY4
	CHCHD3
	C2orf71
	EHF
	ANP32E
	TFR2
	DNAH10OS
	SP1
	PSIP1
	MAGEA12
	TXNDC5
	PODXL
	MRPL9
	PLA2G4D
	CLDN5
	MAGEA3
	SNX11
	AQP9
	RPA3-AS1
	LANCL1
	TFF2
	DYDC2
	PGM2L1
	FNDC3A
	CTD-2228K2.5
	LRRC6
	GRPEL2
	MEIS1
	BOD1L2
	MC5R
	FGF13
	MTMR4
	SLC8A1
	CKMT1A
	RAB8A
	MAPKAPK2
	RYBP
	BCKDHB
	TOM1
	GMCL1
	ZBTB24
	CKMT1B
	AL162407.1
	XYLB
	LYNX1
	NT5C1B
	JMJD6
	HMGB3
	PTX4
	SIRT3
	NT5C1B-RDH14
	MTCH1
	GDPD5
	CASS4
	SLC6A8
	HERC1
	CYS1
	TEAD1
	ITPKC
	AC119673.1
	LRRC38
	C3orf38
	LETMD1
	FAM169A
	C12orf49
	UACA
	HFM1
	SLC6A3
	TFRC
	KRT32
	EFCAB10
	PLEKHA8
	HMBOX1
	KMT2A
	GHITM
	SMIM6
	RAB22A
	PLN
	INPP1
	PAQR5
	VPS33A
	IL36RN
	OSBPL1A
	PNMAL2
	SRGN
	PWWP2A
	WDFY3
	SLC10A7
	RRAS2
	AKIRIN1
	CDKN1A
	C2orf91
	EDNRA
	LAMTOR5
	ADGB
	NMB
	KRTAP3-1
	HMGA2
	STK16
	TBC1D30
	MDM1
	KCNJ9
	PIM3
	CABP7
	L3MBTL4
	NPC1
	MEDAG
	ABCC5
	RP11-159D12.5
	TSR3
	RTF1
	FAM189A1
	DEFB118
	SHISA5
	KLK6
	GPM6A
	EDF1
	WDFY4
	TMCO5A
	SREBF1
	RNF135
	SURF4
	ADAM23
	USP12
	TRIQK
	OLAH
	UPK2
	MAP2K1
	COL4A3BP
	IL17A
	C5AR2
	TMEM91
	ARL17A
	RNF5
	TIGD3
	SFSWAP
	ATXN7L3B
	TSNARE1
	LCLAT1
	TFB2M
	USP51
	TMEM104
	GARS
	SKP1
	PITPNM3
	PFDN1
	CXCL12
	PLEKHA2
	REG4
	GCSAM
	RPL31
	SLC7A5
	TMEM239
	SYT5
	MFAP3
	PIK3CA
	NMRK2
	KIAA0430
	FN1
	HES2
	CA3
	AP1S1
	CRYBB3
	CNPY3
	FAM227B
	RP11-80A15.1
	ABHD6
	AC023590.1
	SPON2
	ABCA7
	NCS1
	SDF2L1
	RUNDC3B
	FICD
	DMRT3
	UBE2R2
	APLNR
	ANKS6
	USP4
	PNMA6A
	CTAG1B
	SMYD4
	C1orf213
	MTA3
	LYL1
	BFSP2
	ZDHHC20
	CCDC39
	ZCCHC14
	CPNE3
	CETN2
	AMER3
	PDLIM2
	ARFGAP1
	PRKG1
	SWT1
	SLC22A18AS
	DOK1
	PDE8B
	TMX4
	F3
	SLC39A14
	SPRR2D
	ZBTB20
	SON
	SLC26A10
	NCOR1
	METTL9
	LPAR1
	LSM1
	RIC8B
	LUZP2
	PIGT
	SGK2
	MEI4
	SDSL
	NR3C2
	HDAC6
	ONECUT1
	PUS10
	FAM19A5
	RHPN2
	TTC7B
	TMED8
	SNAP25
	IFITM5
	SLC16A12
	HPN
	C21orf59
	SUCNR1
	PELI2
	SAT1
	E2F4
	PRR16
	ALDH1A1
	LINGO4
	EXTL2
	PPP3R1
	THRA
	B3GNT9
	NRN1L
	RASSF1
	KIAA0907
	SLC43A3
	CELA1
	SLC23A2
	CEP128
	ZRANB2
	CAV3
	OLFML2A
	GPR128
	ABL2
	C2orf88
	ZBTB16
	PNMA6C
	KIAA1199
	ZNF146
	SLC30A8
	TNK2
	ESR1
	RNF19A
	RALB
	RFX5
	CAMK2B
	BHLHE22
	AC104841.2
	LPIN2
	DUSP18
	ANKRD46
	ICA1L
	FER
	GABRB3
	CKAP4
	ARF6
	CEBPG
	ZNF512B
	ZZZ3
	ARHGAP4
	PDE6D
	TMEM234
	UBE2Z
	WFDC6
	SEMA3G
	GPR26
	CCRL2
	WDTC1
	FBXO18
	GRAMD2
	TECPR1
	GNA13
	PPP1R3D
	IDS
	GCFC2
	CACFD1
	SLC12A2
	CTB-54O9.9
	HYDIN
	TDRD9
	RAVER2
	TGFBR1
	CD69
	WWP1
	MORN4
	NAALADL1
	EYA1
	TMED1
	LDB2
	ZNF541
	ACYP1
	ZNF354C
	CLCN6
	TPM3
	FBXO11
	SLC37A4
	CLDND1
	RNGTT
	FAM131A
	CA8
	IL31
	ACVR1
	FAM53B
	HAO1
	ZCWPW2
	AP3S2
	KDR
	NTN1
	NID1
	CBL
	JPH3
	GPATCH2L
	TMEM198
	HCAR2
	NEK9
	PDK3
	SRPK2
	NUDT7
	DUSP10
	TBC1D24
	USP43
	SLC45A4
	SLC4A7
	NEBL
	TTF2
	APOL3
	PHOX2B
	C5orf54
	ZBTB37
	STEAP3
	TNFRSF21
	TRABD2B
	RBMXL1
	CBFA2T3
	TUBGCP6
	CCNL2
	JAK1
	ASB4
	JHDM1D
	SRGAP1
	AIF1L
	HS3ST2
	ONECUT3
	ZNF25
	PRPF31
	APPBP2
	LCN6
	KITLG
	ACOT7
	ACCSL
	MARCH6
	OGFOD2
	SPAST
	ZKSCAN8
	TEX14
	JAM3
	FOXO1
	LETM2
	LNPEP
	LHFPL1
	C1QTNF5
	MKRN1
	SEL1L
	PPP4R1L
	MPV17
	CYB561A3
	CA2
	VWA1
	NSMF
	ELOVL2
	CRYAA
	UBAC2
	PRR5L
	ARL6IP1
	GPALPP1
	CHST7
	CEND1
	GPR144
	FCRL6
	TTC38
	NDUFAF2
	ACIN1
	PPM1B
	AUNIP
	HCAR3
	PCMTD2
	STX12
	PCTP
	C21orf2
	FAM53C
	RLIM
	GLDC
	FGF7
	TMEM52B
	MTMR1
	ING5
	ABCG8
	AC174470.1
	PRR15L
	SFR1
	HOXC4
	HAUS5
	PSMD5
	SLC2A6
	ID2
	ESYT1
	AC140061.12
	MED24
	MET
	AP1B1
	TES
	RBP3
	THAP9
	SCAMP5
	FGF19
	C17orf107
	ZDHHC23
	MED20
	CCDC103
	CTIF
	IPO9
	CES3
	COL9A3
	C10orf105
	TMEM135
	TGFB2
	TMEM207
	MAFK
	VILL
	TNFRSF11A
	PNMA1
	LMOD1
	TMCC1
	MC1R
	TNRC6A
	GPR132
	GRIN2B
	PATE4
	UGT8
	C6orf89
	DBNDD1
	GPR56
	C9orf62
	SERPINB11
	IQCB1
	GTPBP1
	PTPRK
	TP53INP1
	USP31
	ITPRIP
	CHST14
	ABRA
	C1orf122
	PPP2R5C
	TCF12
	TMEM164
	ABLIM1
	CGGBP1
	KCNIP2
	CERS3
	DPP10
	HARS2
	SREK1IP1
	RLBP1
	FYB
	SLC17A7
	RBPMS
	TIMM10B
	TBK1
	RAD18
	ADRBK1
	KIAA1024L
	GALNT13
	USP27X
	FAM73A
	FAM47E
	ZNF256
	ADCY2
	FAM96A
	NLRC5
	SDK1
	IL18BP
	VPS4A
	PABPC4L
	ZDHHC18
	C15orf38-AP3S2
	AGTR2
	DDC
	TXLNG
	MCFD2
	VKORC1L1
	FEM1C
	KIF7
	TIMM22
	PLP1
	EPS15L1
	ARF3
	TEX2
	ALCAM
	C17orf58
	ORAOV1
	HSPA12A
	KIAA1524
	GOSR2
	HMOX1
	CYP1A1
	ATN1
	VSIG10L
	KIAA0247
	GGNBP2
	CRYBG3
	PEG10
	PEX11A
	WEE2
	RRM2B
	TTC3
	LRRC18
	UBL3
	GABRG2
	FAM89B
	AASDHPPT
	EDIL3
	NLRP14
	BARHL2
	OTUD5
	STX2
	CRK
	C12orf60
	LALBA
	EDN3
	MTNR1B
	TCAP
	MMP2
	NHLRC2
	TNFRSF18
	ACSL6
	RAB27B
	VWA9
	DOC2A
	SNX30
	PDZD4
	BIRC2
	NFYA
	RDH13
	METTL14
	AQP7
	DLST
	SOX18
	ATF2
	RNASE7
	SLX4IP
	RNF165
	CLGN
	LETM1
	SOX12
	TSKU
	MTF1
	ESR2
	HNF4G
	ZNF516
	CCDC88C
	SYS1
	SLC2A12
	NEO1
	RNF168
	KCTD18
	ZMAT4
	PTCD2
	KLHDC8B
	C10orf76
	PRPF38A
	LUC7L3
	PTPN14
	TMEM80
	KCNIP3
	SPTLC3
	HEATR6
	ST3GAL3
	CCL1
	SLC4A1
	ANKRD10
	ABCB10
	EIF4E3
	TOMM6
	CAPZA1
	PER3
	KIAA0947
	ARL6
	CMTM3
	CTB-96E2.2
	NEDD1
	GNAI1
	ACOT11
	TMED2
	SC5D
	ZBTB43
	IKZF1
	XDH
	LATS2
	FBXO8
	ZNF644
	EPCAM
	ADRA1A
	MMP19
	SERINC5
	FOXO4
	XPO4
	SRL
	RTBDN
	RAB26
	SYT8
	ADRA2B
	CSF2RB
	ERRFI1
	AGPAT2
	CYB561D1
	LYSMD3
	SYT9
	CTSF
	THRAP3
	JAG2
	AGO1
	DSC1
	P2RY1
	SLC5A10
	DRD5
	MVB12B
	SP8
	SNX24
	SLC25A46
	ENKD1
	C11orf1
	TMEM184A
	SAMD10
	TAF8
	LYSMD1
	RTP1
	S100A1
	DCTN3
	T
	ELK1
	PYGB
	NDRG2
	OAT
	PTP4A2
	CENPO
	NKPD1
	FBXL2
	UNC45B
	NPFFR1
	KIAA0355
	RP11-385D13.1
	CDC42SE1
	DCTN5
	SAMD4B
	HECTD2
	RASGRF2
	TMEM47
	AHI1
	UBXN2B
	TSPAN11
	MAML1
	JPH1
	NT5C1A
	FUK
	GPR157
	AC105020.1
	HOXD1
	AEN
	SOWAHA
	LIMA1
	RND1
	DSCR3
	SNX22
	C9orf47
	C1orf106
	SLC4A5
	DSTYK
	PRRC1
	NOP9
	FGFR3
	HAS3
	GDF6
	GABRA4
	ATAD3B
	PTGIS
	RXFP1
	MLLT6
	CD302
	HRNR
	CAMK1G
	CD300A
	DGAT2L6
	GNAI3
	GNPDA2
	VAMP3
	SCAMP2
	ZNF131
	PABPN1
	ZNF219
	FAM124B
	C6orf106
	RABIF
	PCED1A
	PURB
	TTC39B
	GATAD1
	CEP55
	GPER1
	SHC4
	AFF3
	XKR4
	ATP8B4
	PGAP2
	MSRA
	SNAPC4
	ST6GALNAC3
	MFRP
	CEP164
	RPS6KB2
	PCDH9
	CHST13
	KCNK5
	EPS8L3
	ABCG1
	MBNL1
	OGFOD1
	TATDN2
	MXD3
	DAZAP1
	ZCCHC24
	PCID2
	PDGFB
	PACRG
	NPHS1
	KIF3B
	ATG5
	C6ORF165
	ZFYVE1
	ANKS1A
	PPP1R27
	METTL21A
	SUN1
	PROM1
	ZNRF1
	MAGED1
	C19orf26
	DEPTOR
	SYTL5
	MEGF8
	GPR27
	RNF125
	HLA-DOA
	PDK2
	AEBP2
	WNT10B
	DENND3
	ARPC4
	TBC1D2B
	NAPEPLD
	TRPM1
	GORAB
	CD34
	HK1
	NAT8L
	BMF
	MED9
	MED22
	CPNE7
	CMYA5
	WNT4
	KIAA2013
	RNF19B
	DOK7
	KIAA0754
	BLOC1S5
	PLAG1
	ANGPT2
	FAM154B
	PSMG4
	WISP3
	SLC24A1
	PLA1A
	CHST3
	CTDSP2
	VGLL2
	MAP7D2
	NET1
	SCAI
	DCTN4
	TRIB1
	LIN28A
	PURG
	SLC46A1
	TP53AIP1
	KRT31
	LRRC73
	PRNT
	FAM117A
	SNX31
	CASP7
	PAK7
	CYP1B1
	BAP1
	AC022498.1
	TECPR2
	EHHADH
	GPR55
	TMEM38A
	C2orf72
	DKK3
	C2orf43
	BUB3
	ZNF410
	CDYL
	MAPK3
	NISCH
	PAX5
	RPUSD1
	FBXW7
	CEP170B
	ARHGAP19-SLIT1
	MSL1
	CHN2
	HIC1
	GABRA1
	NKTR
	DRGX
	RP11-766F14.2
	KLHL12
	LMBRD2
	SF3A3
	CDK17
	ZNF395
	XXbac-BPG32J3.20
	DCUN1D2
	ASAH2B
	FOXK1
	CC2D1B
	BCAS3
	SYT1
	UBE3C
	FAM132B
	TRMT10B
	RXRB
	PRKAR2A
	CACNA1G
	BCL11B
	TMEM132B
	PIGS
	GPR37L1
	PIK3IP1
	GID4
	VEZF1
	PTPRS
	KIF1B
	PALM3
	MYLIP
	FBXO32
	SFTPB
	NCAM1
	SEC22C
	WDR5B
	GDAP1
	CSNK1G1
	COL4A2
	TET3
	IGF2
	ARIH2
	ADAM8
	F2RL1
	NEIL2
	MANEAL
	DPF2
	FBLN1
	CDS1
	ZNF449
	ITGA4
	SLAMF1
	ZFP36L1
	LBP
	PKNOX2
	FYCO1
	AP1S2
	TMEM86A
	PRRG2
	RPUSD4
	GRK5
	RP11-192H23.4
	WHSC1L1
	TMEM159
	CECR6
	ZNF213
	SLITRK6
	DUSP7
	GDF10
	PPP2R5A
	ENTPD4
	LRRC1
	PNMA2
	GPR89C
	ZCCHC16
	PRPF40A
	TAOK1
	FOXD4L4
	FOXD4L1
	CORO6
	PID1
	PTPLB
	SDR42E1
	DNAJC3
	STARD9
	NLRC3
	SCN2A
	SIM1
	KCTD2
	STC1
	RNF152
	TNFAIP8
	RGP1
	UBE2G1
	MRVI1
	CD5
	PUS7
	LDLRAD2
	MYADML2
	PIGN
	LPP
	DACT3
	ACACA
	ARHGEF6
	MTMR6
	SYNGR1
	SLC25A34
	CD247
	PIWIL4
	MYBL1
	PRMT10
	PDCL
	C10orf54
	USP13
	ZNF22
	LIFR
	GPSM1
	KCNS2
	LY75
	RAB11B
	LY75-CD302
	TUB
	QSOX1
	TBC1D22B
	MARCKSL1
	AQP2
	TRIM39
	ARHGEF12
	HOXD4
	ADM2
	SSX2IP
	RTKN2
	EPAS1
	TUBB3
	TREML2
	CHMP6
	CD109
	C1QL3
	NICN1
	ZDHHC7
	ACOXL
	PM20D1
	MAPT
	SYNDIG1
	NKIRAS2
	ARAP2
	SERPINB8
	RSBN1
	ZNF687
	ANKRD34B
	ESCO2
	GRIK4
	COTL1
	TMEFF2
	ADCY7
	NOTCH4
	FLRT1
	NRL
	IL6ST
	SCN1A
	NEK10
	FGFR2
	HTR1D
	ZDHHC5
	MRO
	IGLON5
	KLHL15
	TEC
	IFNGR2
	RBM7
	SLC39A6
	ADORA2A
	RNF13
	OXSR1
	CCDC152
	JMJD1C
	ZIC5
	PTBP3
	NKAP
	ZNF212
	KIAA0319
	MYO5A
	RGS8
	C17orf102
	CDC6
	KSR1
	KPNA4
	TNFAIP2
	ERI3
	SULF1
	RHBDD1
	ACVR1C
	SIT1
	NDST3
	DAPP1
	RUNX2
	DUSP8
	RAB30
	NEU3
	GCH1
	KLF12
	MECOM
	TPD52L3
	ALDH1A2
	HN1L
	DLX6
	ENGASE
	NUDCD2
	MYOG
	SLC18A1
	LRIG1
	PROS1
	MED13
	ZBTB2
	SELE
	MDM4
	KHDRBS1
	IFITM10
	ADCYAP1R1
	ZFP91
	PNMA3
	CPLX1
	PAX8
	TSPAN33
	TRIB2
	HSPB8
	SYT12
	TRA2A
	DIAPH2
	MAP3K8
	FOXD4L3
	PTGS2
	TTYH3
	C9orf72
	STXBP4
	SLC25A45
	PDPK1
	UBTD2
	PPTC7
	FOXD4L6
	C16orf46
	NDST2
	ARFGEF1
	TMEM2
	ESRP2
	HPSE2
	TBC1D5
	CDKN1B
	HS3ST1
	ARHGEF9
	TPPP
	HMGA1
	PWWP2B
	VDR
	N4BP2L1
	JRKL
	CERK
	SLC36A4
	ARHGAP36
	PRR14L
	FAM83F
	SNX15
	APBA1
	KCND3
	CLK3
	SYT15
	ISM2
	IL4R
	POM121C
	LCOR
	SELPLG
	PTPN7
	LIN52
	LRRC10
	RHO
	AL590483.1
	DDI2
	KIF6
	ZEB2
	NEDD4
	KIAA1147
	DRAM1
	ATXN1
	TIMP2
	PPT1
	NETO2
	SH3BP4
	ABHD14B
	CDIP1
	ABTB2
	UBN1
	ZBTB41
	SCYL2
	PDCD7
	LRRC4
	LRRC55
	SLC30A2
	INHBB
	MYO9B
	SERTAD4
	SETBP1
	EPB41
	SLC18B1
	WBP2
	KIF1A
	RSRC1
	ARVCF
	MOGS
	RIMBP3
	FAM124A
	NPY1R
	WNT7A
	MAB21L3
	RIMBP3B
	NSUN4
	ZC3H7B
	EPC2
	ZFP28
	NEK6
	TMEM19
	MRPL35
	CD28
	GIGYF1
	HAL
	SHISA6
	CPXM2
	PTPRT
	SLC25A10
	PPP1R3G
	FAM210B
	PRPF4B
	PEX5L
	TLX2
	ST8SIA2
	CDKN2AIP
	PHTF1
	MEPCE
	SLC4A8
	PSMF1
	NUP214
	UBASH3B
	ACTN4
	IRF5
	PDE1B
	ENDOV
	NFAM1
	MAN2A1
	NOL4
	CAPNS1
	HPS3
	GNB4
	THSD4
	TSC1
	VPS36
	LFNG
	LYPLA2
	CCDC60
	SH2D4B
	SEC63
	FANCI
	NFIB
	PPP2R2A
	CDK6
	PKDREJ
	PPAT
	RP5-1052I5.2
	ATAD3A
	TENM2
	KCNK7
	FOXD4L2
	AKAP2
	CNNM3
	SPRTN
	TACC1
	LIMD1
	RIMBP3C
	MPP2
	BCAS1
	ZNF618
	RPE
	FA2H
	HAUS6
	CELF6
	YOD1
	BLOC1S6
	SLCO2B1
	PCDH11Y
	PRDM10
	TOR1AIP2
	MAP1B
	STARD4
	TIA1
	AGBL4
	UBR2
	FAM133B
	PPAPDC2
	EDNRB
	PAK3
	PAK4
	MEF2A
	SAMD8
	NPTX1
	NMNAT3
	FGD6
	SGTB
	UBFD1
	PEA15
	SEC23A
	LPHN3
	SEMA5A
	AKAP5
	KCNA1
	GRID2
	METTL7A
	C15orf53
	NACC2
	PIP5KL1
	UCP2
	NPHP3
	TNNI1
	BCL2L13
	SMARCC1
	UNC5C
	ATM
	TFDP2
	CXorf23
	ZNF496
	CCDC64
	C5orf20
	KIAA1456
	SLC5A1
	SBF2
	RP11-73M18.2
	KLHL11
	DENND5B
	BEND4
	CCR1
	ZNF24
	ZNF655
	METTL16
	ZC3H4
	FOSL1
	NWD1
	LRAT
	SLC6A2
	LTBP2
	C1orf233
	ITPR2
	TTLL11
	ECM1
	CEP72
	TTC7A
	AIM1
	TGFB3
	EZH1
	TCF7L1
	MUC15
	SLC35F3
	ADAMTS19
	DBN1
	XYLT2
	LDLRAD4
	KLF11
	ADAM11
	SLC35C2
	TCERG1L
	ZNF638
	GTF2IRD1
	MCIDAS
	HFE
	TMEM248
	AGO4
	SUMF1
	PFKFB3
	GSTCD
	FAM216B
	C11orf68
	STON1
	NEDD4L
	KBTBD6
	TENC1
	IGSF3
	REEP3
	CPEB3
	SLC20A1
	PCDH1
	TMEM194A
	MINA
	PPP2R2C
	CCDC117
	HSF5
	AWAT2
	SKAP2
	PRDM16
	KLF7
	EOGT
	ZNF706
	KIAA0753
	NAALADL2
	FAM163A
	ING4
	NKX3-1
	SMEK2
	PLIN1
	AAK1
	DAB1
	LBR
	TTC5
	HSBP1
	OTUD6B
	RBL2
	BHLHA15
	TUSC5
	PRX
	CD6
	ANXA6
	SYPL2
	C11orf16
	WASL
	TPP2
	LRP11
	ZMYM4
	DIP2A
	IGF2BP3
	TCEANC
	GHR
	TBC1D22A
	TNFAIP3
	PAQR3
	PALM2-AKAP2
	TEX9
	GPR107
	RAB11FIP2
	SMAD9
	PLEKHF2
	SUFU
	GRIK3
	SLC39A2
	CDHR1
	AKAP10
	C1orf216
	PHF21B
	FMOD
	SDC4
	LRRC49
	TEX22
	STRN
	CALCOCO1
	IGDCC4
	CCND1
	TRIM44
	ST6GAL2
	SAP30BP
	NFKBID
	DDX21
	NUS1
	ARHGAP20
	CHST11
	NAA25
	FTO
	GLIS3
	GPR153
	PAPPA2
	ITM2C
	WWTR1
	TMEM237
	MLXIP
	RDX
	SLC2A13
	JAKMIP3
	SLC7A14
	SMARCD2
	ARHGEF3
	OCLN
	FOXJ3
	PARP8
	OTUD3
	RNFT2
	DDB2
	HDAC11
	KCNJ6
	PITPNA
	VPS33B
	PHF20
	MRFAP1
	DCAF7
	GPRIN3
	SRI
	MS4A1
	RTTN
	DDR1
	SUDS3
	TTC30B
	FAM101B
	ADIPOR2
	DDX3X
	C2orf49
	UBR3
	TMEM154
	FAM91A1
	GABRB2
	SELRC1
	ECE1
	RAB3IL1
	NUDCD3
	CDC42SE2
	PRKCI
	PTCH1
	PRUNE
	STAG1
	SLC18A2
	ZNF853
	HS3ST3B1
	ETS2
	ARFGAP2
	GNS
	YY1
	CD2BP2
	HSD3B7
	AGPAT4
	GPR156
	MFAP3L
	SHROOM2
	C11orf57
	ABCB8
	PKN2
	TMCC3
	PLCXD3
	MYH10
	NHSL1
	RNF169
	SNX19
	RPS6KB1
	CCDC171
	TOPORS
	ZNF469
	PPARGC1A
	ACPL2
	STIM2
	GINS2
	MMP14
	OTUD4
	PTDSS1
	SKA2
	MAST3
	RAB3B
	BBS12
	ZBTB6
	SLC41A3
	CCNT2
	RAB3D
	KLF6
	SRRM4
	ATPAF1
	SH2B3
	ITGAV
	CRKL
	RABGEF1
	MFF
	SNTB2
	MTMR9
	STX4
	WBP1L
	GRIN1
	SOX5
	AQP10
	RAB36
	CSRNP3
	TPD52L2
	ARMC10
	FIBCD1
	CPD
	RANBP10
	ARFGEF2
	HELZ
	COX4I1
	SLC26A2
	GNL3L
	FBXL13
	TMEM38B
	FBXL18
	UBE3A
	STARD7
	ZBTB5
	ADD3
	BCL2
	PLXDC1
	ZKSCAN2
	NAA30
	GID8
	PALLD
	KCNJ14
	LRRC20
	ENG
	OSBP2
	OPN1SW
	YES1
	SYNJ2BP
	RASAL2
	KBTBD8
	MICAL3
	INPP5D
	E2F3
	ZNF275
	ZHX3
	RAPGEF1
	FAM114A1
	NFATC2IP
	C4orf33
	BCAM
	GRIN3A
	DOK4
	GRB10
	HLF
	GPC1
	SOCS3
	FRMPD3
	SERPINA9
	DAAM2
	CCDC24
	SHE
	GPRC5B
	PTPN3
	ZNF740
	NIPAL3
	CELF1
	ARHGAP22
	FAM117B
	ARPP19
	PHC3
	TRIM67
	MOB1A
	ISM1
	CACNA1I
	STAT1
	PBX1
	TMEM131
	PLCB1
	SAMD9L
	PRELP
	SLC4A3
	MAP2K4
	SLC25A23
	PRICKLE2
	MREG
	MITF
	SLIT3
	TM2D3
	SNX33
	KIF3C
	ABCD3
	DNMBP
	CHRNB2
	CACNG8
	DST
	HIPK2
	SGSM2
	MAPRE3
	PRKAR2B
	AGPAT1
	CD47
	RAB24
	LSM11
	PPP1R3E
	FAM83G
	KLHL21
	SLITRK1
	GPD2
	AVL9
	GDF7
	GBA
	ITGA1
	WIZ
	CDH4
	TMEM65
	SMIM13
	ZDHHC3
	MAP3K9
	SH3BP2
	SLC35A3
	KLHDC10
	DNAJC5
	CYB5RL
	TMEM185B
	SHISA2
	ZBED6
	CHTOP
	TNRC6B
	LRRC8B
	DYRK1A
	B3GAT2
	SYNPO
	KAT7
	FZD4
	ERLIN2
	UBR7
	SPRY4
	ZNF248
	BMPR1A
	RFESD
	MICALCL
	FZD7
	CRELD1
	BICD2
	PRPF40B
	GET4
	DNAJC11
	PEAK1
	BACH2
	TOM1L2
	C2CD2L
	KCTD9
	SMYD1
	BRI3BP
	CDCP1
	KIAA1671
	SBSPON
	TP73
	TMEM151B
	UBIAD1
	PLEKHA6
	TMOD3
	NAA35
	WIPF2
	SLC9A7
	DNAJB5
	ZNF629
	POLD3
	NIPAL4
	KIRREL
	CARM1
	TRIM58
	BRCC3
	SGK1
	ASIC1
	PPARA
	CPM
	NRF1
	PARD3B
	DAZ4
	FAM134B
	ARHGAP19
	PPME1
	OSBPL2
	BACE2
	ZDHHC21
	SEPN1
	RAD9B
	ASCL1
	NFATC2
	RUNX1T1
	SORCS3
	GPR151
	SFPQ
	RAB5B
	IGF2BP1
	ERN1
	CYFIP2
	FRRS1L
	FBXW11
	FGF2
	SENP5
	CREB5
	C1orf95
	TBC1D13
	MB
	SELT
	CRTC3
	PAPOLG
	GDAP1L1
	SLC6A6
	FLT1
	PANX1
	GATAD2B
	RPRD1B
	CADM2
	LONRF3
	ORMDL3
	PSMA5
	FCHSD2
	STK4
	FBXL4
	MYO16
	VSX2
	UNC5D
	KIAA1841
	GOLT1B
	UBXN10
	RHOBTB2
	GOLPH3L
	WSCD1
	CASP9
	BDH1
	GPR161
	NMT1
	RALGPS2
	ZNF652
	NUCKS1
	LEF1
	HAPLN4
	GJD3
	EDN1
	PHACTR2
	TMF1
	EFR3B
	GPR160
	TMEM229B
	ZNF436
	NHLH1
	WDFY2
	STAT5B
	MUC13
	GXYLT2
	GATAD2A
	KCNJ1
	TTPAL
	AC007461.1
	ONECUT2
	KCNJ12
	C11orf45
	QKI
	PRKCSH
	PRKAR1A
	DIP2C
	GJA3
	UBE3B
	TOX2
	LGSN
	SYNRG
	STOX2
	LRRC59
	SV2B
	CBX6
	SNPH
	ARHGAP28
	CRHR1
	BAZ1B
	FASTKD2
	HUNK
	TMOD1
	COBLL1
	TBC1D9
	KPNA6
	ADAMTS4
	SRPX2
	JOSD1
	COL13A1
	RAD21
	RSPH3
	SLC10A6
[truncated: 1,196 more rows]

## Sheet: mmu-miR-33-5p
miRTarbase	TargetScan		result
Abcg1	CROT		Abca1
Abca1	HMGA2		Nrip1
Nrip1	EN2		Kctd1
Arid2	ZNF281		Celf2
Crx	GRIK2		Asxl2
Cntn3	CSN3		Hmga2
Kcnj2	CELF2
Kctd1	YWHAH
Ang	STRBP
Ern2	SLC25A25
Celf2	GLCCI1
Asxl2	KIAA0087
Ammecr1l	EEF1A1
Zzef1	DCUN1D1
Man1a2	NAA30
Dsg3	PIM1
Ccl2	FAM222B
Hmga2	ANKRD44
	UNC79
	ESCO1
	RGS7BP
	HADHB
	ARL9
	NIPAL4
	ZNF804B
	RAP2A
	NSF
	TBC1D12
	CPT1A
	NAA15
	PCDH10
	MAP3K7
	RGMA
	BTBD3
	SLC12A5
	ABCA1
	CDK6
	ABHD2
	COLCA1
	GAS1
	MRPL49
	LRRC4
	TMEM59
	ZNF449
	ARID5B
	TMEM86A
	UNCX
	HOXC13
	ZC3H12C
	CNTN4
	NPC1
	MSRB3
	SREK1
	PIM3
	CRK
	MDGA2
	ZFHX4
	EIF2S2
	NHLH2
	SEC24C
	BEND6
	CDC42BPA
	RNF115
	HMGCR
	EIF5A2
	EPHA8
	NDNF
	ISOC2
	HOXD10
	NUTF2
	NCOA7
	UNK
	SHISA5
	GRM8
	SEMA3A
	MTF1
	NRXN1
	DNAJB5
	ANO8
	KLHL15
	TWIST1
	SGIP1
	ZNF496
	KCTD8
	PIAS4
	ZFP36L1
	TTC28
	SATB2
	CSNK1D
	ZSWIM6
	FAM160A1
	PANK3
	GPR88
	PRKAA1
	SMAD7
	BTBD2
	ZFPM2
	CEND1
	RCVRN
	C8orf86
	SEPT7
	FST
	BAI3
	S1PR1
	CADPS
	FAM84A
	DUSP6
	SOCS5
	PCDH7
	SYNCRIP
	AHCYL1
	CACNA1C
	SMARCA5
	DUSP4
	EBF1
	MMP16
	MAPK6
	ATP8B1
	RGS17
	MACROD2
	AGGF1
	HS3ST4
	KCND3
	SPIN1
	CACNA1D
	SLITRK3
	ALDH3A2
	CADM2
	PLD5
	NTN1
	ADAMTS3
	PNMA2
	USP6
	ZNF24
	HCN1
	NEUROG2
	ADD3
	PSME3
	NFIX
	MOSPD1
	DLGAP2
	FGF14
	ROBO2
	ICK
	DENND5B
	KPNA4
	METTL9
	PDPK1
	PCDHA12
	ERBB2IP
	CTNND1
	PLEKHA8
	GPR135
	PCDHA8
	PCDHA2
	PCDHA10
	PCDHA4
	PCDHA7
	PCDHA11
	PCDHAC1
	PCDHA9
	PCDHA6
	PCDHA1
	PCDHA13
	PCDHA5
	PCDHA3
	NRIP1
	KCTD1
	PCDHAC2
	SAMD4A
	SH2B3
	ST3GAL3
	NPAT
	KCNJ1
	MAP3K3
	NCOA1
	PDGFRA
	KLF7
	HIPK1
	ONECUT2
	RIMS2
	CPEB2
	RORA
	NFIA
	ALX4
	MOB1B
	NR4A2
	USP47
	ANKRD12
	DACH1
	PDIK1L
	TCF4
	LIN28A
	C3orf70
	DAB2IP
	ESRRG
	MRPS25
	ADRA2A
	DCP1A
	SETD7
	CCNY
	REEP1
	GABRA4
	HIPK2
	ST18
	ST8SIA3
	WDR37
	MEIS1
	KMT2E
	SH3KBP1
	EPHA4
	KIAA1432
	NCOA2
	ATXN7L1
	RBPMS2
	CLPX
	AFF3
	TRIM2
	FRS2
	RFX3
	MBOAT2
	ASXL2
	SREBF1
	CLSTN2
	GRIN3A
	CAMK2G
	CREBRF
	QKI
	HMX3
	ZBTB46
	FAM179B
	MEIS2
	PIP4K2C
	PPP6C
	DDX5
	ZDHHC3
	DESI1
	TSC22D2
	ETV1
	SIM2
	MLXIP
	PHF12
	VPS35
	NAV3
	SCN8A
	RUNX1T1
	PRICKLE2
	KCNS2
	VPS13B
	CDR2L
	SYT14
	TNKS
	SKI
	CDK16
	CHN2
	KIAA0907
	ZNF516
	CREBZF
	CPEB4
	MDM4
	PDE7A
	MLLT3
	LINGO1
	VCAN
	DDX46
	SGCD
	ACADSB
	SLC6A5
	SHANK2
	ARPC2
	HNRNPA2B1
	ROCK1
	SUV39H1
	LARP4B
	ATP1B1
	ST3GAL2
	ENTPD4
	USP32
	PURB
	SETD9
	DDX3X
	RNF165
	CTBP2
	SNRK
	CNNM1
	PACSIN1
	IRS2
	SCN1A
	GDNF
	GIGYF1
	RLIM
	CASC3
	MMP2
	NUFIP2
	APBB2
	NLGN1
	ZCCHC14
	RFX7
	TRPM3
	ATP11C
	GDI2
	MAP4K4
	PTBP3
	PJA2
	IMPA2
	TBCEL
	RIMBP2
	CALML4
	TFDP2
	TARDBP
	SMG1
	SNX2
	TANC2
	PDE4D
	PTGFRN
	KPNA3
	SEMA7A
	EBAG9
	LDLRAD4
	ZNF292
	NCOA3
	ANKRD13C
	RPGRIP1L
	ADD1
	ONECUT3
	BCL11B
	KAT6B
	KMT2D
	BRWD3
	FAM120A
	TTLL7
	UBN2
	CPEB3
	PI4K2A
	PDZD8
	RP11-315D16.2
	FGF12
	SNTB2
	FAM179A
	RND2
	WDFY3
	SAMD8
	FAM126B
	MLST8
	FOXP1
	KCTD16
	TGFBR1
	STAU2
	PAQR3
	ABI2
	PPP1R9A
	NDUFB9
	AP5M1
	SRI
	TFCP2L1
	OAF
	SKP1
	GBX2
	HUNK
	RNF19B
	PAPOLA
	LRRC4C
	ADO
	MORF4L1
	IQSEC2
	DNAJC15
	CAPZB
	NICN1

## Sheet: mmu-miR-410
miRTarbase	TargetScan		result
	NPPC		LZTS3
	CHIC2		NDNF
	TRAPPC3		HMGB1
	TEX14		ERC1
	XPO6		INTS6
	ADM		ZNRF1
	C10orf107		ETV3
	OTX2		CASC4
	GLRB		CBX3
	WDR44		ELAVL4
	CBFB		FZD1
	SP3		GRHL3
	SMAD7		MLLT3
	ATG16L1		NCK2
	CSF2		OSBP
	NUMB		PCSK5
	RAP1A		PLXNC1
	TBX5		RANBP10
	ATAD1		RASAL2
	MOB1B		RUNX1T1
	NDFIP2		SORT1
	IL4		SYP
	COL8A1		TEAD3
	PCDH8		TET2
	UBE2W		USP6NL
METTL20	PRKAR2B		ZER1
	SMAD6		ATP2B2
	CTNNBIP1		IKZF5
	SH3GLB1		SRI
	HS3ST1		SYNPR
	YY1		CALM1
	CREB5		COPS7B
	RPL17-C18orf32		FAM46A
	TMEFF2		FBXL20
	PLEKHM2		FSD1L
	KLHL29		FZD5
	WNT11		HEXIM1
	CASK		HIAT1
	HDAC1		HOXA11
	HMGB1		ID2
	TCEAL1		KLF12
	COPS7B		NCKAP5L
	BTF3L4		NFIB
	RGS16		NOL7
	VAT1L		PRRX1
	WDR82		PTEN
	PDE8B		SENP3
	CPSF6		SLC7A11
	KLF6		SLC8A1
	TMEM110		SNX27
	ZFX		TBX4
	TMEM108		TCF7L2
	CETN3		TIMP3
	LCORL		TRPS1
	RNF214		WNT11
	SFMBT2		WNT3
	RAPGEF2		ZFAND5
	FGF7		PCDHB17
	ARHGAP24		SHH
	C18orf25
	SIX6
	RAB8B
	AC012215.1
LZTS3	TNFRSF10B
	VWC2
	IP6K1
	ARID4B
	YAF2
	PARD6G
	CDC42EP3
	SLC25A3
	FAM19A5
	DGKH
	DPYSL2
	PBRM1
	HBEGF
MAP1A	TMEM158
	SENP3
	RAD9B
	LARP6
	MSL2
	TMEM170B
	PDE3A
	ATN1
	GFPT1
	GRIA2
	EYA3
	TCF4
	KIAA1024
	NR2F2
	UNCX
	MED13
	AFF4
	DHX40
	KAT6A
	PNPT1
	H3F3B
	RNF4
	SCAMP5
	FGFR1OP
	RORB
	HEXIM1
	TEC
	BMPR2
	CAMK2N1
	ETS1
	C21orf91
	ARHGAP5
	GAD1
	FBXO33
	STARD13
	RORA
	BRWD3
NDNF	C11orf87
LRRC71	FRRS1L
	RAPGEF6
	ACVR1C
	NMNAT3
	AVL9
	ITPKB
	PRKD1
	ZC3H12C
	CBX3
	CHD2
	TNPO1
	HIAT1
	ERO1L
	PAXBP1
	CNTNAP1
	ZER1
	NR3C1
	ITCH
	MAP3K12
	RC3H1
	PCNP
	ACVR2B
	MPP6
	CTC-432M15.3
	SRSF11
	OSBP
	RGMB
	ETV3
	ST6GAL2
	SP4
	NDST1
	LPCAT4
	PPP1R3F
	DNAJC19
	LRP6
	FOXQ1
	CDK14
HMGB1	LMTK2
ERC1	HTRA2
ANLN	UNC5D
OLR1	USP1
PFKL	YIPF4
INTS6	SMOC1
CEACAM1	PMEPA1
LRIG2	SH3PXD2A
ZNRF1	SAV1
OCRL	MNX1
CD69	RHEB
TMEM56	MTDH
RNF6	CDK19
ETV3	DCDC2
MEX3B	BHLHE40
L3MBTL4	ROCK2
SLITRK2	DGKE
SOX11	FMNL2
TEX12	KPNA6
ZWINT	IL1RAPL1
NF2	CHD7
4921524J17RIK	ZCCHC11
ACBD5	SF1
CACNB2	ARID2
CASC4	GRHL3
CBX3	DLG3
EIF2S1	CXCR5
ELAVL4	WNT7B
EP300	SYT2
FZD1	TBX20
GRHL3	SHANK2
MLLT3	KIAA2022
MPPED2	ATP2B2
NCK2	ST18
NTRK3	MAPK10
OSBP	ELAVL4
PCDH20	TMEM132B
PCSK5	PCSK5
PHF17	SASH1
PLAU	FOXP2
PLXNC1	MEX3D
RANBP10	MAFG
RASAL2	PLXNA2
RUFY2	BEND4
RUNX1T1	DNAJB14
SMURF2	RASAL2
SORT1	RAI14
SYP	CDK13
TEAD3	VAMP2
TET2	NFIB
TRAK2	TMEM64
TTC39B	SHH
USP6NL	KIRREL
WWTR1	LDLR
ZER1	PRRX1
ZFP518B	RAI1
4833442J19RIK	ADCYAP1
ARL15	KCTD16
ATP2B2	FOXF1
CRP	MMP16
CTXN3	ERG
CXXC5	MPP7
DIMT1	FOXD3
FOLH1	RDX
HIST1H1D	PTPLB
IGFBP3	RERE
IKZF5	GDF6
MTAP1A	HOXA11
NUPL2	BDNF
PPP6R1	RAB21
RASSF5	GUCY1A2
RCCD1	QKI
REEP5	SNX2
SLC12A8	ZNF207
SLC35A1	BZW1
SRI	SLC30A1
SYNPR	APPBP2
TCF21	SNTB2
TMEM100	PAG1
TRPC7	SLC25A42
UGT2B35	APAF1
4933430H15RIK	GABPB2
A930038C07RIK	HOXD11
ARHGAP11A	CEP128
CALM1	MATR3
CCDC90B	ESR1
COPS7B	HLF
CREBZF	PAPPA2
DLX3	TRERF1
FAM46A	SYP
FBXL20	DEPDC1
FGF16	DTX4
FSD1L	ZZZ3
FZD5	TBX4
GPC6	CSNK1G1
HAS2	SHOC2
HEXIM1	CSRNP3
HIAT1	ZC3H6
HOXA11	CBL
ID2	MAML2
ISM1	KIAA0355
KLF12	KMT2D
LARP1	CRK
LIN54	KDM2A
LRRTM2	JHDM1D
MGEA5	CDON
NCKAP5L	XIAP
NFIB	DIAPH2
NLN	TEAD1
NOL7	PAPPA
PKIB	OSBPL3
PLAUR	C16orf87
PPP4R2	TTBK2
PROSAPIP1	KLF12
PRRX1	PDPK1
PTEN	RGS17
RBMS3	RNF44
RET	SAMD4A
RNF166	FZD2
RRAGB	PPP1R9A
SENP3	AGFG2
SLC7A11	WNT9B
SLC8A1	NPTX2
SNX27	SCAI
STRBP	ANKRD12
TBX4	PPARGC1B
TCF7L2	IGF2BP1
TFAM	BTG3
TIMP3	NETO1
TMEM161B	HOXB8
TRPS1	FBXO42
WHSC1L1	PTEN
WNT11	WNT3
WNT3	PIK3IP1
ZC3HAV1L	LRRFIP2
ZFAND5	SLC8A1
ZFP148	C1orf21
ZFP384	PCNX
ZFP644	PJA2
ZMYND8	GLCE
1200011I18RIK	PPFIBP1
AKNA	FAM19A1
FAM151B	BMPER
GM8369	CADM4
HOPX	ABHD13
NADSYN1	ACTN4
PCDHB17	AFF1
PM20D2	MAGI3
POU4F2	CAPN12
SHH	SETD3
TTC17	FCHSD2
ZBED6	ABLIM3
	IPO7
	CPEB4
	DTNA
	TLL1
	LSAMP
	B3GALT1
	IQCK
	PRIMA1
	ZC3H7B
	ARHGAP39
	TNRC18
	SKAP2
	CGNL1
	DMRTA2
	PSD2
	SLIT3
	FZD8
	HOXC12
	BAZ2B
	GRIN2B
	CD200
	MXD1
	RP11-770J1.4
	FOSB
	SAMD4B
	CSF1
	UBTF
	SNX27
	SNIP1
	ZNF609
	KCNJ3
	ZBTB7A
	HCN1
	NFKBIZ
	DFNB31
	HTR2A
	MAP3K3
	SPRED1
	TGFBR2
	RTN4RL1
	GRAMD1B
	MMP14
	CEP97
	VANGL2
	FRMPD4
	STRN3
	AHCTF1
	KIT
	RANBP10
	SRCIN1
	SYT14
	LZTS3
	SCN2B
	NTN1
	BSDC1
	PDZD2
	PLXNC1
	SOX21
	DACT1
	LRRC4
	SH3RF3
	CLSTN3
	ELMO2
	ZDBF2
	ARMC8
	CNTN4
	KLF7
	FBRS
	ZNRF1
	UBE2H
	NMT1
	GTPBP1
	MFAP3L
	KIAA0247
	TNRC6C
	ZNF516
	ULK2
	NFAT5
	PTPRB
	ADIPOR2
	CARM1
	APBB2
	MCFD2
	KIAA1468
	NDRG4
	SORT1
	CD47
	FGF12
	ETV6
	STAT3
	CCNT1
	KLF3
	SOX18
	RCOR1
	BCL9L
	SEC22C
	FOXK1
	RHOBTB2
	ATP11A
	BRD4
	SORL1
	TMEM184A
	MBD5
	STRN
	HSPA4L
	RBM3
	COBLL1
	C17orf85
	DGKI
	PRRC2B
	TRPV3
	MTMR12
	IGSF3
	LGALSL
	MGA
	TMTC1
	PRR12
	BAZ2A
	NOL7
	TRIOBP
	IGF1
	CDH11
	SPPL2A
	ARFGEF2
	FAM179A
	ATP8B2
	ADD2
	COX20
	MAPRE2
	FBXL20
	CTNND1
	C20orf112
	UBE2B
	BEND3
	ZNF384
	NUFIP2
	TMED4
	RPS6KA3
	TPPP
	FZD1
	DNMT3A
	UBXN7
	ZNRF2
	BCL2L11
	CNOT2
	KLHL15
	PDGFA
	SNTB1
	AKIRIN1
	ATP1B2
	SLC2A12
	CREBBP
	FZD5
	PLAGL2
	CALM1
	GLG1
	USP6NL
	C16orf80
	NSUN3
	STAU2
	HACE1
	SLC44A1
	ORMDL2
	CALML4
	SSBP2
	TCERG1
	ZDHHC5
	DCAF5
	FAM118B
	CCDC6
	UBE2I
	KLHL9
	RP11-315D16.2
	TBC1D15
	SLC2A1
	PHF19
	ZFAND5
	CDS2
	LOXL3
	MYNN
	F3
	APEX1
	GPR137B
	MYH9
	HERPUD1
	AHSA2
	RBMS2
	ZBTB20
	CADM1
	FBXO3
	ZNF592
	PPAP2B
	TEAD3
	TYRP1
	KITLG
	CNOT7
	VTI1A
	C18orf32
	KDM3A
	VCP
	CUL4A
	LRRC40
	MTHFD1
	NRXN3
	AF131215.5
	REEP6
	NHLH2
	KRTAP19-5
	ATOH1
	AL391152.1
	FAM175A
	TPRG1
	HMHB1
	CCDC87
	ROM1
	UBTF
	LBH
	AC107021.1
	CGREF1
	LEPRE1
	GDNF
	NFKBIB
	VWC2L
	TFCP2L1
	ARHGAP19-SLIT1
	TMEM37
	ID2
	WISP2
	IFITM5
	BFAR
	RNF24
	ITGA2
	RBMXL1
	AL357673.1
	PRND
	RABL2B
	RABL2A
	AC079210.1
	TTC23L
	OLFML3
	TRIM44
	LYRM5
	LMAN1
	EVA1A
	TVP23C
	PIGZ
	ELOVL3
	DIO1
	PHLDB2
	AARD
	SSBP2
	PGRMC2
	PLOD1
	SNTB1
	TMEM115
	HTR5A
	CD40LG
	SIDT2
	LRRC19
	POSTN
	ZC3HAV1
	ZNF154
	NPY1R
	KTI12
	ASAH2B
	RBBP9
	SEMA6A
	MNX1
	PRPF18
	IL1A
	IL12B
	RHBDF1
	PDAP1
	PGM3
	ASAH2
	TMEM204
	TRIM68
	GPRC5A
	SAT1
	C11orf52
	GPR20
	EREG
	KCNE3
	SASS6
	SLAMF6
	BCL2L14
	PLCXD3
	SMR3B
	NSMF
	NAPB
	IL7R
	FAM185A
	GADD45GIP1
	ARL13B
	ADAMTS13
	PPAN-P2RY11
	PATL1
	ELMO3
	GNB4
	DSC2
	FUNDC1
	TPD52L1
	ALOX15B
	VSNL1
	C10orf11
	MCTP2
	PRKCQ
	PPARG
	SCAF11
	MORC3
	RPS15A
	R3HDM4
	JAK1
	TMEFF2
	GLRA2
	EMILIN2
	PRC1
	MLTK
	CCT2
	FZD3
	SLC19A3
	C16orf58
	CCT4
	CCDC68
	RSF1
	KCTD11
	CRYBG3
	RXRG
	EPN1
	TACR3
	EGLN1
	IL17RE
	DCDC2B
	CAMK2B
	LGALSL
	FUT9
	DPM2
	NIPAL4
	LRRC8A
	SLC18A2
	CDV3
	CACNG8
	NOD2
	CLCA2
	CXorf40B
	EPB42
	URM1
	NAT6
	C1orf115
	MMP1
	C18orf63
	CALHM2
	RNF115
	KLRK1
	LXN
	TCF20
	DUOXA1
	TSPAN11
	PET117
	FGF19
	UFC1
	CARD17
	GNAS
	C11orf53
	NIPAL2
	C8orf37
	CXCL13
	HOXA13
	SEL1L
	NANP
	VSIG4
	AGFG2
	NPAS3
	VGLL1
	SYT9
	CEACAM19
	NUBPL
	WNT8B
	CRYBB1
	LHPP
	RBAK-RBAKDN
	GRIA1
	HES6
	EFCC1
	ALS2CL
	KCNIP3
	ANO5
	CSNK1A1
	SIX4
	ARPC1B
	ZDHHC9
	RAB37
	GNS
	PPP1R3D
	FAM196B
	FAM26E
	PDX1
	RORA
	CLEC16A
	CPEB3
	TP53I11
	RAB11FIP5
	SQRDL
	MIP
	RASSF7
	OIT3
	DNAH10OS
	PDGFC
	KDM6A
	CPA3
	FAM83H
	LAS1L
	MRPL53
	MTSS1L
	MLST8
	ZFP30
	CREB1
	MED10
	HFE
	CHRNA2
	TVP23C-CDRT4
	TACR1
	JPH1
	TCERG1L
	AL590483.1
	OXCT1
	RAD23B
	SYT10
	C19orf67
	PAX8
	DUSP26
	SRI
	GABRB2
	NCALD
	ADRA2C
	KCTD16
	CDH12
	FAM78A
	SLC9A1
	CHST3
	GNG2
	NME4
	SPOCK3
	SH3YL1
	GORAB
	CYP51A1
	C9orf135
	ERMN
	WBP1L
	APOF
	TMEM134
	SNED1
	VSIG1
	UTY
	SP6
	TTPAL
	HMGA2
	USP46
	ARMC2
	SYNGR3
	HSPD1
	TMEM135
	FAM84B
	FMO3
	UMODL1
	DKFZP434E1119
	ARHGEF6
	INSL5
	AGER
	MTMR6
	SCD5
	TEAD1
	DNAJC9
	CLIP4
	PIK3R3
	HAPLN1
	WBP2NL
	MOB1B
	TRA2A
	RPL41
	ATP6V1C2
	XKR4
	C20orf197
	GPR27
	CREB3L3
	COPS2
	TAF5
	DPYD
	ARL6
	IFIT1B
	PCYT1A
	EHHADH
	TAL1
	C20orf26
	STAT1
	ITGB8
	GCG
	CABLES2
	ZNF473
	CYP8B1
	KCNB1
	ADPRH
	ACSM4
	CCDC160
	CHP1
	ITFG3
	ZMYND11
	CERS3
	ARHGEF4
	MYOT
	ZKSCAN1
	ZAN
	GAS7
	MRPL43
	ENPP1
	LRRIQ4
	FTSJ3
	FGF10
	HABP4
	CAP2
	CCDC85A
	TMPRSS11E
	ZC2HC1C
	DUOX1
	MBD1
	KIFC2
	PI4K2A
	NEK2
	ZRANB2
	WNT2B
	CXCR5
	ERBB2
	RRM2
	PLP1
	DPP10
	TNC
	MYLK4
	PPP2R5D
	ABCE1
	C2orf70
	EPB41L4A
	MANEAL
	PTRF
	TRPV1
	LRRC20
	SHPK
	KRTAP4-3
	SQSTM1
	GRID2
	KRTAP24-1
	C2CD2
	BRS3
	SERPINB13
	GABRG1
	PEG3
	KITLG
	EYA1
	FCRLA
	KIAA1024L
	CCDC116
	NHSL2
	CDX4
	SHISA3
	BSPRY
	NSFL1C
	MYO7A
	MFRP
	PLOD3
	GRAPL
	UTS2
	SERPIND1
	PRRG4
	NFU1
	SMAD6
	HEMK1
	FAM221B
	GPR137C
	ARPC5
	NMUR1
	STAC
	FGF14
	ADARB2
	NME3
	MEIS2
	MFSD4
	SLC25A40
	RAPH1
	ARL14EPL
	RNF150
	TMEM179B
	ETV5
	PMP22
	ADM2
	MLLT3
	TSR3
	CBLL1
	BTAF1
	IRAK3
	CLEC4E
	CTD-2054N24.2
	ST18
	LSM12
	BARD1
	NUDT2
	MYCBPAP
	KLHL3
	YWHAH
	CNBD2
	PLXDC2
	RAD23A
	SPAST
	FDXR
	MBNL3
	ESRRG
	SUSD3
	LPHN2
	KCNN3
	RBMS2
	DDX52
	EDNRA
	HLA-DQA2
	NCKAP5L
	RBM20
	IDI1
	FSTL5
	SPZ1
	GLRX5
	GLP2R
	HELLS
	GRM8
	PDGFB
	CALML4
	RALGAPA1
	TIMM22
	DNMBP
	DUSP13
	RMI2
	OCIAD2
	CHCHD5
	KLHDC1
	CORO2A
	TTC30B
	C12orf23
	TRIM71
	PPP1R1C
	ARMC4
	TNFRSF12A
	RSPH10B2
	JMJD7-PLA2G4B
	ZFP28
	MAGEE2
	DGKA
	EDA2R
	BTBD11
	CCK
	IMPG1
	IL36RN
	PRELP
	ZNF131
	RP11-315D16.2
	IGLON5
	SLC5A2
	CDRT4
	ISM2
	POLR2A
	KCTD1
	VIP
	BTN2A2
	GRB10
	CACNA1D
	LEMD1
	GORASP2
	CCDC69
	TNFRSF4
	ABCG5
	FP15737
	FRAT1
	TMED8
	AC010327.2
	PIK3R1
	MAPRE1
	PARD6G
	MOV10
	RSPH10B
	PPP1R1B
	SLC16A6
	FOXD4L2
	SH2D5
	KAT2B
	CPEB1
	RNF224
	INHBA
	VPS33A
	ONECUT2
	DCX
	RUNX1T1
	SLC35B3
	SCNN1B
	PPP1R3F
	FOXD4L4
	DLX6
	TAGLN2
	SYNDIG1
	AC011484.1
	SCRIB
	IFRG15
	BEND7
	NABP2
	FLT1
	ACTR2
	FMN2
	PAN3
	SS18L1
	LSP1
	PABPC1L
	ERC2
	CDK8
	SV2C
	NAV3
	PCYOX1L
	LPHN3
	RAB3IL1
	SSPN
	ACSL4
	KCNA1
	MMP13
	VASH2
	C5orf30
	CAMKK2
	NIPSNAP3A
	ST8SIA2
	SMTN
	DISC1
	NDNF
	DOK2
	MATN2
	PTN
	TM2D3
	HEATR2
	BET1L
	CACNG4
	GPD2
	NAB1
	CXorf36
	TTC39C
	RAB28
	ABCC5
	ELK3
	EIF4E3
	GDPD4
	QPCTL
	MYO1C
	TOR2A
	MASP1
	MTDH
	ANGPT1
	ARHGAP36
	RORB
	F2R
	TGFB2
	LPAR4
	SEPT9
	ZNF2
	POU2F3
	NYAP2
	PWP1
	CDK18
	SLK
	CCDC107
	ZDHHC3
	KCNQ3
	ESCO1
	SLMAP
	ZNF322
	SIX1
	MAP2K7
	PLEKHN1
	SMG1
	TCF7L2
	FAM96A
	PPARGC1A
	LRRC4
	CNRIP1
	TMED3
	MLXIP
	TMEM201
	TP53INP2
	NAMPT
	TRPM1
	TP53INP1
	BTD
	STAU2
	CASQ2
	FASLG
	TIPARP
	ZNF532
	CYCS
	CBL
	SEPT3
	FRAS1
	ATPAF1
	ZNF629
	CTSL
	DDX11
	URB2
	ENTPD4
	PTPRN2
	NKX1-2
	FN1
	CHST15
	ADRB3
	IL17RD
	QTRTD1
	KIAA1147
	RABGAP1
	GHR
	FLNA
	AC074091.13
	B3GALNT2
	C10orf32
	TMEM25
	ZNF781
	CERS6
	CCDC43
	PKDCC
	SH3RF1
	MARCKS
	FOXQ1
	MUC15
	SLC35A4
	KCNV1
	SLC7A14
	PTBP3
	WDR37
	FMO2
	FAM46D
	FAM84A
	CLASP1
	PCGF5
	RHAG
	TMEM236
	ADAM8
	TMEM236
	YTHDC2
	KIAA1045
	ADAMTS18
	HIST1H3G
	HDAC1
	TET3
	WDFY4
	BMP5
	MED29
	AP1G1
	PRKCA
	ARL10
	TTC6
	SCAMP4
	TRAIP
	OGDH
	CA10
	RFWD3
	ZDBF2
	ADAR
	SELT
	CDH2
	SLC38A2
	MBNL2
	PHACTR1
	GTF3C5
	ARFGAP1
	STK3
	TGFBR2
	ZNF483
	TMEM239
	HSD17B12
	FOXD4L3
	FOXD4L6
	BTN2A1
	SESTD1
	PMP2
	C10orf55
	MEIS1
	ARC
	RAB1A
	BCL2L11
	MCPH1
	UCHL5
	FAIM2
	CYB5R3
	PTP4A2
	PGLYRP2
	S1PR1
	IL6ST
	SETD5
	GNG12
	TBC1D8
	ZNF853
	MOCS2
	PTPLB
	CYP2U1
	UBXN2B
	TMEM52B
	AKR1B10
	KCNK12
	GLTSCR1L
	LHFPL3
	PIM1
	AVL9
	RAB35
	GPR63
	KCNJ10
	SHISA5
	POLR3G
	FHOD3
	PARM1
	OLFM4
	FOXP2
	TBC1D4
	DKK2
	CDC14A
	C4orf33
	KCNK10
	ITGB6
	PDZD4
	FAM89A
	PHF21A
	TMOD2
	TFAP2B
	FAM114A1
	YDJC
	KSR1
	DEPDC5
	RNF26
	FLVCR2
	UBE2Z
	ZNF451
	PLA2R1
	RNPEPL1
	EVX2
	ZNF205
	C12orf66
	CRLF1
	PTPRG
	GNAL
	TSPAN14
	TMEM43
	PPP3CA
	HAVCR1
	ZBTB8B
	MAX
	ATG16L1
	ACSBG1
	EMCN
	NIPA1
	ALKBH4
	ENPP6
	C2orf44
	GMNC
	GPR114
	SNN
	AL117190.3
	ACACB
	ZBTB4
	RCN3
	PARP8
	RAD51L3-RFFL
	JAM2
	C19orf68
	RAVER1
	HLA-DQA1
	NRIP2
	TMEM200B
	SYNPR
	ZFP91
	ADIPOR2
	LPP
	FAM19A4
	PRDM11
	MT-ND5
	LCMT2
	DST
	GALC
	ITGB3
	VAV3
	IGDCC3
	ELOVL6
	IRS1
	SPEN
	SH3RF3
	LDB1
	RFFL
	MED13
	ARRDC3
	RHOU
	PLAG1
	CDHR2
	LRCH2
	MRC1
	EGFR
	RTTN
	CADM4
	MRC1L1
	CLDN10
	TFAP2A
	NLRC5
	GJB4
	RP11-644F5.10
	RHOH
	ADCK3
	NCAN
	ACAP2
	MLLT6
	TIAL1
	SLC41A2
	ZCCHC16
	SLIT1
	MITF
	STK38
	LIPA
	NFIA
	PTPN22
	DCUN1D2
	ASAP3
	ITPKB
	STAG2
	CTIF
	NIPAL1
	PRKCH
	DPYSL2
	TTBK2
	ZIC1
	DDX19A
	PTPRF
	LONRF3
	ZC3H6
	CBX7
	BCLAF1
	FAM167A
	TIMP4
	SOCS7
	TMEM231
	EPSTI1
	QKI
	INPP4B
	PDE10A
	B3GALT5
	SMURF1
	CSNK1G1
	SRPX2
	ATP5E
	WDR70
	NRARP
	ABCB8
	FAM83A
	CAPN2
	SPOCK2
	PIGQ
	PEX5L
	LINGO4
	KIAA1549
	GPR82
	HIC1
	RNF165
	AIDA
	DDX17
	TMEM194A
	MGA
	LRRC59
	ZSWIM6
	LMX1A
	GXYLT2
	MAML1
	RHOBTB1
	FOXP3
	EPM2AIP1
	SDC1
	FAM213B
	NCOA2
	ARID4A
	ADD1
	UPP2
	C11orf87
	PRKAR2B
	ELFN1
	ANGPT2
	PTPRT
	USP34
	PAQR8
	PTPRD
	BRPF3
	CDC42BPA
	TRPC3
	CCL18
	KCNMB3
	NCK2
	STX1A
	ANKRD50
	NCEH1
	NHS
	CTD-2267D19.3
	GPR61
	DDHD2
	CSTF1
	CASC4
	CPNE8
	HMGN1
	ALDH1L2
	PKN2
	PSD4
	NUDT16
	JHDM1D
	AP5M1
	GABRA4
	CDH13
	ADAMTSL3
	AREL1
	APPBP2
	RPS6KA1
	METTL15
	ITPR2
	RFESD
	PLEKHH2
	OPN4
	SEMA5B
	MPP5
	FITM2
	CLOCK
	RGAG4
	POM121
	TLL1
	SH3PXD2B
	FRMD6
	IKZF5
	MAGI2
	EFR3A
	WDR82
	BTBD3
	GPR26
	ERC1
	COLQ
	NIPAL3
	PCDHB17
	PTPN4
	SORBS2
	MCMDC2
	HNRNPUL2
	ARL8A
	MAP3K9
	LMBR1
	PHOSPHO1
	ZBTB10
	PP13439
	CHRM2
	PAPOLG
	VCL
	SOHLH2
	ABCD2
	HIF3A
	HLA-DOA
	BRSK2
	CYLD
	CREBRF
	C17orf103
	KAZALD1
	C6orf62
	RIC8A
	ATP2B4
	BACE2
	IGF2
	SAMD10
	SCN3A
	TRIM2
	CACNA1E
	RBM18
	KIF26A
	ATP6V1A
	SLC25A27
	BCL11B
	GALNT15
	SPOCD1
	SGPL1
	PACSIN1
	DUSP10
	C5orf20
	ZMIZ1
	C3orf70
	C1QTNF6
	TULP4
	SNX21
	TBC1D30
	HOOK1
	PPAP2B
	FLRT3
	RDH10
	RIMS2
	NEDD9
	STXBP4
	SLC25A23
	SLC8A2
	FAM98B
	RAVER2
	C8orf47
	DCBLD2
	CDS1
	CCDC103
	EDA
	EML5
	C3orf58
	SKIDA1
	TRIP11
	NT5E
	RCAN1
	FMOD
	CASC3
	ITPRIP
	UNC80
	ATG9B
	GLIPR1
	KIF1B
	PGGT1B
	LYPD6
	PSEN1
	C5orf51
	FGFR3
	CDCA2
	NDP
	PTAR1
	BEST4
	CACNA2D1
	DHX36
	GPR135
	ROBO4
	RAB23
	HEATR6
	KCNQ5
	IPO5
	STARD7
	KCNA5
	COL4A3
	DNASE2
	TNR
	USP13
	KDELR2
	TRABD2B
	CMKLR1
	TUFT1
	WNT5B
	GPR161
	FAM160A1
	KLF12
	VCPIP1
	DGKB
	MBLAC2
	EDEM1
	KCNS2
	MTX3
	KIAA1614
	KCNJ6
	COQ9
	ARHGAP5
	ARHGEF15
	COL14A1
	PTBP2
	ZNF436
	SHROOM1
	MFSD9
	VWC2
	ANKRD26
	TIMM8B
	PTCH1
	FADS6
	MTF1
	MARCH1
	CEP41
	ITGA11
	C1QTNF7
	HIVEP3
	APBA1
	GPR107
	ADAMTSL1
	IGFBP5
	SOX5
	CEP350
	CHST11
	PPM1E
	FGF22
	XYLT1
	NDST3
	KCTD9
	FAM46A
	SMPD3
	SV2B
	HELZ
	USP53
	ROCK1
	ZNF496
	FAM120C
	GTF2A1
	RHOQ
	PPARGC1B
	H1F0
	PITPNM3
	WDFY1
	LRCH1
	PAPD7
	TBC1D5
	SDC2
	UHRF1BP1
	STON2
	C22orf29
	ZNF558
	CBX6
	MAP2
	FBXO40
	RP11-192H23.4
	PTPRE
	SLC30A5
	RPS6KL1
	ICK
	BMF
	C15orf27
	KIF21B
	VAT1L
	UBASH3B
	DCDC2
	RGS17
	SHROOM4
	NOS1
	FAM71F2
	SYTL3
	GAPVD1
	NLK
	CLCN4
	GDF7
	ZBTB20
	METTL21B
	DGCR8
	PKHD1
	KIF5A
	ADCYAP1
	CCDC169-SOHLH2
	MARCH6
	ALX4
	MICAL3
	CADM2
	AKAP2
	GBX2
	HS6ST3
	LENG8
	SCN2A
	CD28
	FOXO3
	TET2
	AK4
	RIMS1
	CDYL2
	RHBDD1
	FAM102A
	ALG10B
	FER
	ITPRIPL1
	FOXN3
	TIFAB
	FAM219A
	MRO
	ZNF746
	REEP1
	UNC5D
	GMFB
	YTHDF3
	GAS2L1
	SMNDC1
	PRLR
	ADCYAP1R1
	CXADR
	PALM2-AKAP2
	FBXL20
	EFNA2
	PHEX
	CCDC113
	ATAD1
	GDAP1
	HIPK2
	MRPS25
	CDH6
	CLUAP1
	SLC25A37
	ST8SIA3
	PHOX2B
	AC007375.1
	ZC3H7B
	SDK2
	SLC1A2
	TAB3
	TAT
	ST8SIA1
	RASGRP3
	ZHX3
	SLC25A53
	BRCC3
	PHC3
	NPTXR
	MYO5B
	GJD3
	DHCR7
	IKZF1
	KBTBD11
	NRXN3
	POU2F1
	G3BP1
	ITGA8
	DCUN1D1
	NR2C1
	MON2
	HSPA4L
	PCDH11X
	DAGLA
	ZBTB17
	SETD6
	BBS7
	EPHA5
	ADAM12
	OTUD7A
	TSPAN18
	PARVG
	RASA3
	SPAG6
	MSI2
	SAMD4A
	SOCS5
	FAM120A
	SCUBE3
	STARD5
	AL354993.1
	SGSM2
	FEM1B
	PDE4D
	TPGS2
	NAPEPLD
	FRMD8
	CYP1B1
	MTMR10
	HIP1
	GLI2
	TGOLN2
	LDLRAD4
	VPS13A
	C1orf21
	ATG14
	CLASP2
	MED13L
	NEK9
	SURF4
	ANTXR2
	PDK3
	STIM1
	KIAA1199
	FAM179A
	MRRF
	YPEL1
	PAWR
	LYSMD3
	ANKIB1
	CBX5
	GPR37L1
	PCSK2
	DSEL
	MAP9
	KLHL11
	SMAD5
	MUC19
	SCRN1
	CD38
	NOVA2
	TRPS1
	CLSTN2
	EFCAB14
	FUNDC2
	NCAM2
	SYNJ2BP
	METTL8
	FTO
	CAPRIN1
	C11orf30
	ANAPC16
	NEGR1
	SPRED1
	TSPAN9
	RBP2
	CIITA
	JMY
	GTF3C6
	CINP
	NPAT
	N4BP2
	FUBP1
	OLIG1
	NRIP1
	CEBPG
	PAK3
	AKIRIN2
	IMPAD1
	SFMBT2
	MAP3K2
	TNNI1
	FSD1L
	RND2
	RAB33B
	ALDH6A1
	SNAPC3
	PUM2
	PPM1A
	TMEM220
	SLC7A11
	SMAGP
	DBT
	CARF
	CCDC25
	PAX9
	RGS5
	SFT2D2
	GID4
	FRMD4A
	PCLO
	USP49
	MECP2
	KCND3
	VPS13B
	LANCL3
	GARNL3
	TSHZ2
	TMED5
	FAM134B
	PAIP2B
	MPP2
	LRRC8C
	AFF1
	ZFX
	FOXL1
	OSGEP
	MAF
	SLC26A2
	FBXO25
	CDK19
	STAMBP
	FZD1
	HHIP
	DNAJA4
	STEAP4
	SH3BGRL2
	TNS4
	KCNK3
	SOAT1
	GLIS3
	CTC-432M15.3
	THAP2
	MRPS30
	RRP15
	PACS1
	KIRREL
	NKX6-2
	MMAA
	GZF1
	MYOF
	PMPCB
	PEX26
	C2orf68
	ELAVL3
	C12orf4
	PPM1H
	SIT1
	CAND1
	SOCS4
	DMRTA1
	RASSF9
	RPGRIP1L
	CEP85L
	ICA1
	GABRQ
	LIMD2
	USP12
	ENY2
	KIAA1755
	RILPL1
	SHANK2
	INVS
	ERBB4
	LRP3
	FRMD5
	GRIN2B
	C5orf63
	XRRA1
	THG1L
	AGA
	IGF1R
	MBOAT2
	C6orf211
	GLG1
	RAB11A
	PRKD3
	INTS6
	A1CF
	PHF12
	SLC43A2
	PTPDC1
	ARFGEF2
	VIPR1
	DGKI
	UBE2L3
	ZWILCH
	IPPK
	KMT2D
	ARID5B
	MAN2A2
	ITGA9
	FNBP1L
	UBXN11
	RNASEH2B
	TBC1D1
	SRGAP2
	DNAL1
	RAB11FIP4
	MR1
	PHLDA1
	KCTD12
	HSDL2
	PDXK
	MTMR7
	DNM1
	FAM105A
	CEP89
	FNBP1
	ZCCHC8
	FAIM3
	ZNF608
	HMGXB3
	RAPGEF6
	MXI1
	GRID1
	ZDHHC14
	WSB1
	OSR2
	BNC2
	KIAA0232
	NLGN1
	SMAD4
	SNX13
	LCOR
	STXBP5L
	ELMOD2
	ST3GAL1
	MYO6
	CTBP2
	CELF2
	NABP1
	NDUFC1
	TMBIM6
	CCDC109B
	ETV6
	TOLLIP
	OTUB2
	PPAT
	FAM134A
	SZT2
	COL12A1
	TSKU
	POU3F3
	SBNO1
	SLC16A10
	RAB3C
	SURF6
	KIAA1958
	STX17
	SUSD1
	TMEM98
	UBE2W
	ZNF664
	HRK
	POU2F2
	GLRX2
	UBA6
	DDN
	BZW1
	ABCC6
	ZNF639
	FIGN
	NUCKS1
	ST3GAL6
	PAGR1
	RAB9A
	SMAD2
	SLC45A4
	GPR156
	TMED10
	PIK3CA
	TCF12
[truncated: 309 more rows]

## Sheet: mmu-miR-411-5p
miRTarbase	TargetScan			result
Syt7	PXDC1
Atp8b1	ELFN1
Mrpl35	ASB14
Tecpr2	RAB21
Adrbk2	SSUH2
Pappa2	CAMLG			NA
Gm10318	MNX1
Clns1a	FBXL5
	SLCO3A1
	DUSP1
	C21orf91
	NFATC2IP
	TRIM41
	PDS5A
	SPRY4
	HNRNPUL1
	CTDP1
	GTF2I
	VAMP1
	NUDT5
	SLC25A29
	MMP19
	AKAP5
	NRF1
	SSR3
	ADORA1
	MAP2K1
	GRID2
	APOLD1
	GNAZ
	MAML3
	PUM1
	CD200
	RUNX1T1
	C16orf52
	EBF2
	CAMSAP1
	CRTC3
	RAPGEF2
	MPHOSPH8
	RORB
	LRIG2
	PLA2G15
	TGFBR2
	RPS6KA3
	KLF7
	YAF2
	ATP2B4
	AMD1
	MAP3K1
	FZD4
	LRRC59
	AGO1
	FAM175B
	KPNA2
	POU4F1
	KDM6A
	KLHL3
	RAB10
	ZDHHC3
	PPTC7
	SEMA3A
	ACADSB
	CSNK1G1
	LRP12
	WNT7A
	MFRP
	SHANK2
	STIM2
	VPS53
	MYPN
	SP1
	CALML4
	NAV3
	NFE2L3
	CCDC85C
	RP11-315D16.2
	SF3B3
	PREX1
	FNIP1
	CAMKK2
	EPC1
	LNX1
	IL17RB
	CLCN5
	SLC6A4
	RANBP2
	FAM204A
	EIF4G2
	BNIP3

## Sheet: mmu-miR-499
miRTarbase	TargetScan		result
SOX6	ABHD17B		SOX6
FZD8	RAB5C		FZD8
PPP3CA	EEF1A1		PPP3CA
VEGFA	LIN28B		FOXP2
	H2AFZ		AUTS2
	EPB41L2		CRAMP1L
	VAV3		PCDHB17
	RALYL
	ELAVL4
	UBE2V2
	OSBPL1A
	RRAGB
	STC1
	SHISA6
	FNBP4
	PACS2
PBX2	LRRTM1
CCND1	UBE2V1
ZFP617	USO1
PKNOX1	RSBN1
GPRC5B	FOXP2
MCL1	RAD51L3-RFFL
FOXP2	LCOR
TERF2IP	NBEAL1
AUTS2	RFFL
TMCO3	KLF7
CRAMP1L	KPNA3
PCDHB17	CDKN1A
	RCN2
	PTAR1
	TESK2
	SOS2
	ARID2
	PPP3CA
	HNRNPC
	MYEF2
	GNAI3
	EDAR
	APC
	PURB
	QKI
	SEC11A
	NCBP2
	FAM217B
	CELF2
	TSPAN3
	SNRK
	DGCR8
	TMEM189-UBE2V1
	TMEM189
	PTBP3
	EPHA3
	SLC35A4
	TOP1
	RYBP
	CDCA4
	PDCD4
	ZNF24
	MSI2
	VCPIP1
	SOX7
	LRCH2
	ETS1
	RANBP9
	FZD8
	DDX4
	GPC6
	TSPAN12
	JHDM1D
	IRF2BPL
	EVI5
	RCAN3
	FOXG1
	SMIM14
	DCAF12
	FAM199X
	CHSY3
	EIF4A2
	RAB11A
	HOXD10
	RNF145
	NABP1
	MTMR3
	COLQ
	ASB7
	FNIP1
	SLC41A1
	PHF17
	OSBP
	EPHA5
	ATF2
	SOX5
	STAU2
	CNOT6L
	ANKS1B
	MEIS1
	DPYSL2
	RIMS1
	GLYR1
	GATA4
	EFNB1
	SECISBP2L
	LMCD1
	EIF3J
	MARCKS
	EYA4
	UBE2N
	SATB1
	BTBD7
	EBF1
	BHLHE41
	DERL2
	IKZF2
	VGLL2
	GXYLT1
	NKAP
	KLHL42
	NOVA1
	PAPOLA
	SIX1
	EIF4G2
	PTPRG
	IL1RAPL1
	GPBP1
	SOX6
	ANKRD13C
	MINOS1
	SPRED1
	USP24
	SDC2
	LMX1A
	PPP6C
	SRGAP2
	NRIP1
	TCF12
	SYAP1
	RFX7
	SCN2B
	MED13
	ADAM10
	TBC1D4
	REEP1
	MED7
	CDH2
	C2CD2
	ZSWIM6
	UBN2
	SRPK2
	ZBTB10
	SLC24A2
	FAM110B
	PPP3CB
	RAB21
	ADC
	SYT1
	MYCBP
	LRRC8A
	THRB
	POGZ
	BCL11B
	MYH10
	RNF44
	VKORC1L1
	LRP6
	KIF3C
	ZNF281
	CNTNAP2
	SAMD8
	C20orf112
	AMOT
	EEA1
	FNDC3A
	EIF4E3
	TSHZ2
	ELAVL2
	CMC1
	TBC1D22B
	EMB
	FUBP3
	FAM168A
	ATAD1
	CFL2
	MAP3K2
	KLHL15
	GREB1
	TANC1
	KCNN3
	COMT
	TLE4
	H2AFY
	XKR4
	ARID5B
	CHL1
	MMP16
	RNF152
	PTEN
	ZEB2
	CDC27
	SCRN1
	NAV2
	KIAA2018
	DST
	FBXO42
	GJA9
	PTPN4
	PTBP2
	GAB2
	LARP4B
	CCDC71L
	ANKRD40
	COL4A3
	RNF220
	ESRRG
	EML4
	FYN
	DNAJB2
	ZNF518B
	MAPK6
	PCDH7
	FNIP2
	UBN1
	PLXNC1
	AGO3
	CDK14
	LIN7C
	TMEM178B
	KIAA1614
	CNTN5
	FAM204A
	FAM131B
	ZCCHC14
	HP1BP3
	THRA
	PTPDC1
	TMBIM6
	HNRNPA2B1
	HIC2
	FARP1
	AEBP2
	FOXO4
	KIF26B
	IKZF5
	SOX4
	ADCYAP1
	FAM60A
	SNX2
	MSH6
	KIAA0141
	TOX3
	SRCIN1
	DYRK2
	NLK
	ABCB7
	RPAP2
	HOXD9
	C6orf120
	CDC6
	DLD
	CLYBL
	TARDBP
	YBX1
	ARGLU1
	TBC1D15
	CDK13
	NUP88
	CHD9
	CRP
	SPNS2
	KIAA1468
	COL19A1
	OR4A47
	CCL2
	SETD9
	ZBBX
	AURKC
	TMEM196
	TRAPPC3
	SF3B1
	KCNK1
	WBP5
	FAM50A
	KIAA1715
	DAOA
	SMPX
	UBE2K
	FAM133A
	FAM49A
	TXNDC8
	ZFP37
	HPGD
	PCNXL4
	TEX36
	PRELP
	SSX2B
	SSX2
	AC093157.1
	SSX5
	PRDX4
	BMI1
	TBCE
	TKTL1
	TMEM235
	TCF7L2
	ARL14
	ASCL1
	CHST9
	KLHL13
	IFNA7
	AQP8
	C17orf58
	LYZ
	ORC5
	CCDC126
	TRIM36
	ZNF706
	LYRM2
	FABP7
	APOBEC4
	COMMD3-BMI1
	OVOL1
	PARP12
	BOLL
	PHF1
	FABP12
	RAB39A
	ELOVL4
	OR13A1
	POLR2K
	ITM2B
	LYPLA1
	DMRTC1B
	KRTAP9-2
	PDLIM1
	PEG10
	TBCA
	MCFD2
	OLFM4
	C8orf37
	GRIA4
	SPIN4
	FGF7
	RMDN2
	RP11-171N4.2
	SPOCK3
	FNDC9
	FAM19A4
	WNT16
	CAT
	C22orf26
	MAL2
	GLT6D1
	TRIP11
	ARG1
	C6orf195
	DLX2
	LYPD6
	CTCF
	PLEKHM2
	PPM1B
	ESAM
	SMIM14
	CAAP1
	SULT1A3
	ZNF365
	FAM46D
	AC027763.2
	FLJ00388
	FASLG
	TRPM7
	ZDHHC16
	GALNT1
	CYP3A4
	TMEM70
	PRTFDC1
	RASSF9
	CHRFAM7A
	CCDC112
	CLHC1
	KRTAP1-5
	GBP7
	MYL6
	NARS2
	RAB1A
	SCAI
	AGPAT9
	SUV39H2
	PPAPDC1B
	YY1
	TMEFF2
	CEBPB
	GUCY1A3
	LRRC39
	TBX4
	CNR1
	CLEC1A
	HSD17B11
	LIMS3L
	PCP4
	C11orf44
	SPINK7
	MBD2
	PENK
	ARHGAP36
	C1orf21
	HOPX
	UBE2N
	ZNF24
	LRRC38
	MAP1LC3B
	MRPL50
	TAF1D
	RAX
	PRSS42
	RIPPLY1
	PHYH
	IL5
	GBGT1
	FBXO43
	ICOS
	KLHL28
	TIFA
	ARIH2OS
	CCDC148
	OMA1
	DPYSL4
	LCE2C
	TNFSF18
	PDK1
	FGD1
	CCNL2
	SH3BGRL
	FMR1
	CCZ1B
	TRIM9
	VAMP1
	OTUD1
	TCF24
	SDCBP
	LAGE3
	C14orf23
	RSRC2
	CYP3A5
	CRCT1
	DAW1
	C1QB
	GPM6A
	HNRNPF
	ZSCAN18
	SGMS1
	TFAM
	CPT1B
	RP11-382J12.1
	ANKRD66
	POC1B-GALNT4
	SENP8
	AP3S1
	DNAAF2
	HMGN3
	ZNF280C
	NTS
	C7orf76
	ASH1L
	VSIG1
	CAPZA2
	ADAMTS4
	MESDC2
	CD177
	CDC40
	ZIC4
	NOX5
	RBM8A
	SENP6
	PTPN3
	CHMP1A
	WDR82
	APLP2
	TPM2
	PAX4
	ARMCX2
	CHMP4C
	AS3MT
	ZFAND5
	FAM227B
	LDHB
	LRP11
	BOC
	TNFSF11
	GADD45A
	TDGF1
	ENOPH1
	TM2D1
	SLC35A5
	SURF4
	GNG12
	BRI3BP
	NCS1
	ST7
	TRIAP1
	C1QTNF7
	KCNMB2
	PTGDR
	CCZ1
	SNN
	AL626787.1
	CT62
	WFDC5
	AC079341.1
	COLCA1
	DCAF11
	RHOQ
	UXS1
	KIAA1524
	MYCT1
	GRM8
	DNAJC5B
	ELOVL3
	ZXDA
	GPD2
	ACTR3B
	MPHOSPH6
	TDO2
	COASY
	HIBCH
	SERPINE1
	CDRT4
	CROT
	RAP1B
	DEGS1
	C1orf158
	DNMT3B
	POLR2D
	PKDCC
	TAB3
	PAPD5
	BRS3
	ZNF319
	TAGAP
	RGS4
	C9orf170
	CD86
	PHYHD1
	PRG4
	ZBTB37
	KCTD12
	TMPRSS5
	GTF2F2
	KRT6C
	PPAP2A
	PANK1
	BCHE
	PKIG
	FSHB
	ARPP21
	UCK1
	PTTG1IP
	FAM91A1
	CDH8
	SH2D4A
	ATF3
	MOB1A
	RAB21
	HAUS7
	GALC
	LPXN
	CYP3A7
	RBM14
	SERPIND1
	DDX31
	BLCAP
	KIAA1841
	NR4A2
	MATN3
	UBQLN3
	TTC7B
	PUS10
	C5orf34
	HHEX
	PLAGL1
	WT1
	EFCAB14
	SPRR2D
	UPK1A
	PPP4R1
	BMPER
	IL7R
	TMEM179B
	ZNF558
	NEIL2
	MAGEL2
	PPIL2
	PSIP1
	RBM46
	SYF2
	NDFIP2
	RBFOX3
	GPSM3
	NPPA
	LPCAT1
	ELL3
	PSMD5
	PTF1A
	LRRN1
	BTBD18
	LCE2D
	AKT1
	C7orf13
	MSANTD4
	ITPK1
	ALPK1
	NEK2
	PLA2G4A
	ADAM28
	LAPTM4B
	PHIP
	HNF4A
	IGSF11
	PABPC4L
	LIN28B
	SLC44A3
	ATP6V1G3
	YTHDF3
	EIF5
	GNG2
	C1QA
	FIGF
	PAFAH1B2
	KCNIP4
	RALYL
	IPO11
	MBTPS2
	TMEM243
	CCNK
	SRP9
	PVRL3
	ZKSCAN4
	FOXR2
	DHRS13
	GLRX5
	SLC44A5
	TM9SF3
	NAA38
	AC074091.13
	RP11-1102P16.1
	RP11-625H11.1
	MAU2
	SLC30A10
	FATE1
	SCRIB
	TRIP13
	ZNF451
	AK3
	MIF4GD
	IDI1
	OTX2
	NOV
	NRSN1
	FZD6
	PRKAA1
	CLCF1
	GIPC2
	ZDBF2
	MMD
	NCOA2
	LAMB4
	EAPP
	ZSCAN21
	PAQR9
	BTN1A1
	KBTBD6
	ZNF275
	ADAL
	STYX
	MOB4
	HIAT1
	ZBTB3
	LCP2
	EPDR1
	C17orf107
	PPP1R17
	SOCS6
	KCNJ2
	SCGN
	FUT9
	EPHX3
	SLC25A33
	SPCS2
	PAQR3
	KLRC4
	VSNL1
	GCC2
	ASPH
	EDA2R
	RNF6
	GAK
	MORF4L2
	ZIC3
	TMEM33
	B3GNT2
	OAZ2
	PMCH
	NUTF2
	HSDL1
	NRN1
	AKAP7
	NDNL2
	CHSY3
	C16orf58
	TVP23C-CDRT4
	RRP12
	ADD3
	STX3
	GPT2
	HMGCS1
	IMMT
	TNFSF15
	MAGEE1
	GPX6
	PRRC1
	SERPINB10
	ZCCHC24
	RNF214
	GPR146
	CSNK2A1
	TLR1
	PAN3
	DMRT2
	EVC
	SRSF11
	GABRA5
	PPP6C
	PPP2R2D
	ZNF740
	PALLD
	TNFRSF11A
	FAM169A
	SLC35E2B
	SIGMAR1
	RBM26
	RRAGB
	PSMF1
	WDR1
	ZIC2
	GTF2A1
	SCO1
	VIP
	TTLL9
	HOXA10
	TOX
	TTC39A
	MEOX2
	CHRNA7
	PMP2
	SHISA7
	METTL20
	PXDN
	HSPB8
	PCMTD2
	COQ9
	ACPL2
	HOXD3
	C12orf75
	GAS1
	CDC42EP4
	CEP128
	CDH12
	SLC39A9
	MPLKIP
	TNRC6C
	ARMCX1
	IGSF1
	FOXA1
	HAVCR2
	GPR160
	TSPAN13
	FAM114A1
	FGD6
	AC105020.1
	MOSPD3
	KBTBD13
	NFKBIZ
	NAP1L6
	MBP
	KIAA0556
	SLC9A2
	KERA
	PICALM
	TMEM39A
	SLAMF8
	TMEM207
	LUZP2
	CYFIP2
	HS3ST3B1
	AKT3
	HPGDS
	GSTCD
	TLR7
	FAM120A
	IPO8
	DNAJC13
	EGR4
	CALCR
	DGCR8
	VHL
	GPR75
	TIGD2
	NRIP1
	TRABD2B
	SLIT2
	SEPT4
	RAD54L
	RUFY4
	SCAF8
	TACC1
	ARSJ
	CNEP1R1
	TMEM237
	MTA1
	STX12
	JAM3
	GNB1
	SYT13
	TAF4B
	TMEM168
	STXBP6
	HSPE1-MOB4
	RHOB
	GRB10
	SLC6A14
	ZMPSTE24
	LAMP2
	ST8SIA1
	PLEKHG7
	SMS
	FAM69A
	SLC46A3
	LRRC58
	YIPF7
	LHX1
	LYRM7
	TOMM70A
	NUDT15
	FHDC1
	FCHO2
	RHEBL1
	VAV3
	TCEA1
	PRPF38B
	MPPED1
	NPY2R
	HLA-C
	GNAZ
	PLEKHA5
	ZNF397
	MTMR7
	TEF
	SREK1
	SH3RF1
	QKI
	FBXL3
	SP8
	NANP
	ST6GAL1
	MCTP1
	AWAT2
	PURG
	MOB2
	NR2F2
	DMRTB1
	EPM2AIP1
	STON1
	MTX3
	PAFAH1B1
	NAA30
	CHIC1
	SLC18A2
	FGF10
	NXF2B
	SLC25A46
	ASIC2
	DNMT1
	CLDND1
	SETDB2
	SLITRK1
	UBXN2B
	NAPB
	SERP1
	DGKB
	ASCL2
	SFPQ
	CACUL1
	GJB4
	NIPAL1
	ZNF655
	NDNF
	NXF2
	DCAF16
	DFFB
	LBR
	SKOR1
	HOMER1
	MBNL3
	LGR4
	FOXA2
	HEMGN
	SLC15A5
	BRPF3
	SYT6
	RNF150
	TCF4
	BBX
	DDIT4
	DNAJC22
	SFTPA1
	SELT
	RCHY1
	GPR63
	ARL6IP1
	FGFR3
	GGA2
	CRISPLD1
	C16orf72
	NYAP2
	HRSP12
	CHUK
	ST8SIA4
	FAM133B
	ARL8A
	ANKRD50
	FOXC1
	MLLT4
	NEUROG2
	TESK2
	NAB1
	PCDH19
	PAPSS2
	PLA2G15
	COL4A3BP
	PSMG1
	TMOD2
	TMTC4
	GRHL1
	ARHGAP19
	PHACTR1
	ASB15
	TOP1
	AKAP6
	L3MBTL4
	DLGAP2
	SPOCD1
	PIK3R3
	ZNF638
	UBN2
	MDFIC
	MDM4
	DEK
	CCND2
	C2CD4B
	GRSF1
	RAB27B
	CLK4
	ATG12
	TSN
	HS6ST3
	RAB8A
	UFL1
	PTGER4
	TEX15
	PIKFYVE
	STRN3
	SLC39A6
	LMBRD2
	SERINC4
	RASGEF1A
	LNX2
	FBLN1
	KCNS2
	ACSM4
	RP11-57H12.6
	MAP3K1
	PDE7A
	FAM198B
	KBTBD7
	GDF7
	PANX1
	ELOVL2
	KLHL15
	IGFBP3
	C11orf88
	FAM216B
	TMEM67
	EI24
	ITGA1
	FAM115C
	POLR3C
	RNF216
	MAEA
	WARS2
	UBE2G1
	POMP
	MTMR6
	CYB5R2
	SYNDIG1
	CYBRD1
	SNX30
	ZNF25
	PDZD8
	TMEM30A
	MYOZ2
	SLC38A4
	MANEAL
	NCAN
	TIA1
	PCTP
	TAS2R5
	USP1
	TMEM181
	ACP2
	CASC3
	C6orf120
	SLC25A30
	GRB2
	ADRB2
	LIPA
	DFNB59
	SMC1A
	ZNF704
	ZDHHC2
	ACTL6B
	CKB
	LRP2BP
	P2RX3
	PCBP3
	ELAVL1
	MAP2K1
	ZFP30
	WDHD1
	STIM2
	ANKRD39
	MAP4K5
	ETV1
	PPP1R3E
	COG4
	RAP2A
	UBQLNL
	RNF103
	TTC14
	NEUROD1
	CADM2
	MUT
	CYGB
	ATP8A1
	NCCRP1
	SP4
	NUP37
	SPATA18
	ITGB8
	ARL2BP
	CLINT1
	CCDC163P
	DOCK10
	ARHGAP10
	ATCAY
	RAB40C
	AL078585.1
	SCARA3
	C6orf141
	CDYL2
	HCCS
	WNK4
	TBC1D10A
	EDA
	TSPYL4
	FMN2
	ACTN1
	SLC2A13
	USP14
	B3GALNT2
	CCDC3
	SH2D2A
	MRPS16
	ZNF281
	ACVR1C
	FPGT
	CLIP4
	SLC12A2
	HCAR1
	AQP9
	ANKRD34B
	IGSF5
	FAM84A
	UBXN7
	ACPP
	DHX58
	RAPH1
	DCP2
	MECOM
	SNX4
	LIN52
	KPNA1
	MAN2A1
	ADAM9
	CPXCR1
	PCDHA12
	STAT1
	MAX
	LEPR
	LEP
	JMJD1C
	GPCPD1
	SETD7
	AFF2
	EIF3H
	CSNK1G1
	PRKCH
	TLL2
	NAP1L2
	CMPK2
	UHRF1BP1L
	PCGF5
	CYP20A1
	ZNF185
	APPL1
	NKAIN2
	ZNF711
	C10orf126
	TBX19
	NUS1
	HLA-B
	ANXA5
	EMP2
	FYN
	WBSCR17
	TBX3
	PTDSS1
	UBE3A
	RAD23B
	GK
	GALNT7
	TNRC6B
	PNPLA8
	DCLK1
	POLR3H
	HIPK2
	CAV1
	HK2
	POLR2M
	KCND3
	ST8SIA3
	TLL1
	C17orf104
	PPARGC1A
	WASF1
	PRDM6
	PCDHA5
	PCDHA7
	PCDHA3
	STEAP2
	STAM2
	VKORC1L1
	ACKR4
	KCNJ6
	PAPOLB
	BMP5
	GPRASP1
	ZC3H6
	GPR135
	FAM46A
	PRKCB
	IYD
	VPS13B
	GABRB2
	XKR4
	PGM2L1
	SHISA9
	ERCC4
	KLHDC10
	PCDHA11
	ST8SIA6
	PCDHA13
	PCDHA4
	PCDHA6
	PCDHA8
	PCDHA10
	PCDHA9
	PCDHA2
	PCDHA1
	RASSF6
	NRG1
	KCNH5
	ATF7IP2
	FAM175A
	ALKBH8
	MAN1A1
	EPB41
	ITGB6
	MAP10
	SLC19A2
	MYT1L
	SPOPL
	ZDHHC3
	TOR1AIP2
	TNFSF4
	RNF144A
	FAM63B
	PELO
	PTPRK
	CYB561D1
	SEPSECS
	HRH3
	C9orf163
	GPR155
	SLC4A4
	FOXO1
	PCDHAC1
	ZBED3
	RCAN3
	ACER3
	DUSP8
	HELZ
	PTPN14
	MRPL35
	SEPT10
	GLI3
	ZNF512B
	RNF145
	JAGN1
	SCAMP1
	TRPC3
	HMGB1
	SYNCRIP
	CXorf56
	FAM161B
	MPZL1
	ACLY
	HDHD2
	TMCC3
	PIAS2
	B3GALT1
	TMEM25
	FAM171B
	SEMA5B
	LARP1B
	ATP6V1A
	ZNF2
	USP6
	PRMT8
	SPRED1
	UHMK1
	ZBTB38
	KIAA1033
	PAPPA
	USP7
	KIAA0408
	MOXD1
	TELO2
	CEP76
	FAM196A
	GPALPP1
	LCA5
	TNFRSF11B
	PCDHAC2
	ETS1
	SENP5
	COPS7A
	ABCD2
	PRKG1
	NRP1
	SYNPR
	HERC1
	DTL
	SOHLH1
	RALA
	NBEAL1
	FOXB1
	MSI2
	PREPL
	EPC2
	FRMD6
	SH3D19
	DCUN1D3
	ZC3H12C
	LLPH
	RNF141
	MAN1A2
	EIF1AX
	MEF2A
	MKRN3
	ADH7
	ZFHX3
	CCDC177
	P2RX7
	AJAP1
	BICD1
	ELMOD2
	PPARGC1B
	SEH1L
	NDUFC2
	DSC2
	OCLN
	RCN2
	ITM2C
	RCAN2
	ZNF572
	CRTAM
	CDSN
	MUC13
	C2CD4A
	STON2
	RER1
	FAM13A
	RNF152
	GTPBP1
	PTGR2
	KIAA2022
	P2RY1
	CNTN5
	PCDH7
	OLFML1
	SLC2A14
	PLXNA4
	CREBRF
	INO80D
	NTNG1
	GPBP1
	LONRF3
	B4GALT5
	NUP155
	NHLRC1
	NLGN1
	POGK
	TGM4
	IBTK
	INPPL1
	SLC30A8
	SPRY4
	SLC35B2
	CNOT6L
	PCSK6
	DISC1
	WDR77
	C21orf58
	CELF2
	RAB3B
	KLHL24
	TGFB2
	PURA
	SLC25A51
	FAM19A5
	SNX10
	CPEB4
	TMEM245
	PDPK1
	TTC33
	TRIQK
	PTAR1
	DAZAP2
	KCNQ5
	EOMES
	IGF2BP2
	GABRG1
	CUL5
	IVNS1ABP
	GATA4
	RAB38
	GPRIN3
	MTCH2
	SPOCK1
	CDC42BPA
	MLEC
	CDK6
	ZCWPW2
	FGF12
	ZBED6
	ATXN1
	C1orf141
	FJX1
	DSG3
	CDK2
	GATM
	USP35
	ANKS1B
	TRADD
	ZC3H12D
	ITPR2
	FLJ27365
	VPS37A
	PAX6
	RAB8B
	C2orf88
	RPA3-AS1
	FAM214A
	RWDD4
	PDK4
	FGF1
	TMEM169
	KLLN
	RSF1
	IKZF2
	ERI1
	LCORL
	TMEM246
	RIMS2
	SYPL1
	GABRA2
	STX17
	C19orf47
	LRRC8B
	BCL6B
	EPM2A
	SELL
	C3orf58
	FOXJ3
	SLX4IP
	RNF44
	GDAP2
	CALD1
	FUT7
	PDE11A
	SLCO3A1
	MMP16
	SOWAHC
	DHDDS
	USP31
	DACT1
	VPS36
	LCLAT1
	LIMD1
	FYB
	SLC1A4
	RP11-122A3.2
	PRRC2B
	PRKAG2
	CLCN4
	SEMA3C
	PTRH2
	FAM102B
	TOMM6
	PSMG4
	TMEM17
	RB1CC1
	RAPGEF2
	ZNRF1
	GNAO1
	ZFYVE20
	FEM1B
	TMEM68
	DSTYK
	BMP3
	NADK2
	KREMEN2
	CRAMP1L
	RCOR2
	RPS6KB1
	PPFIBP2
	MYLK4
	MLK4
	MGAT4A
	SUZ12
	ZNF597
	BHLHE41
	BTAF1
	MRPS23
	SFRP1
	BRWD3
	SLC30A4
	PSMA5
	PFKFB2
	BPTF
	RNF2
	STARD5
	CDK15
	ITGA8
	TMEM132B
	FOXE3
	LRCH2
	MTF1
	PCLO
	CCDC141
	TIFAB
	RORB
	SLMAP
	CBL
	DDX46
	NRXN1
	CLK3
	KBTBD11
	MRAP2
	WDFY4
	NT5E
	UBXN4
	SLC9A6
	LPIN2
	AP3M2
	C1orf226
	CREBBP
	TBC1D15
	PDE8A
	IKBIP
	SMNDC1
	UBASH3B
	RP5-850E9.3
	PRDM16
	RGMB
	PCDH12
	LRFN2
	LYSMD3
	NEUROD4
	GPRC5C
	C5orf49
	MS4A14
	SLC7A2
	SUV420H1
	FAM83G
	ZNF148
	COBLL1
	GCOM1
	PTPLAD2
	PPP2R3A
	KTN1
	TBR1
	ANKRD1
	SOX4
	COL4A3
	PRDM10
	SPATA6
	TLDC2
	OR9Q1
	THNSL2
	GPR150
	SEL1L
	LSM12
	ZFHX4
	HLF
	INHBA
	RAVER2
	EHD4
	WIPF1
	RSL24D1
	CREBZF
	OGFRL1
	MBD1
	CNTN4
	SGPP2
	PIGM
	IL11
	SLC14A1
	GPR88
	TXNIP
	ST18
	PPP1R3B
	KCNIP3
	MAP2K4
	SBK1
	LDOC1L
	CDK17
	GRM5
	TTC38
	PREP
	GCA
	NPRL3
	MCC
	GNAI3
	HS3ST1
	TP53INP1
	KIAA0100
	PDK3
	UNC5C
	TIMP2
	OLA1
	GDA
	ZDHHC21
	MYO5A
	HPRT1
	BCL11A
	SMYD1
	BDP1
	TATDN2
	STMN2
	PGAP1
	AUTS2
	ACTR2
	HOOK3
	USP9X
	APPL2
	BZW1
	PIGL
	RBL1
	PIK3R6
	FUBP1
	PRKAA2
	FGF14
	CTNNB1
	GALNTL6
	GDNF
	ITGBL1
	NF1
	ALG10B
	ARHGEF26
	UBA2
	DDX6
	PTPRJ
	SOCS4
	FAM120C
	FAM199X
	KHNYN
	TMEM65
	PTPDC1
	ZNF384
	RAD1
	PPP1R9A
	NDC1
	ACOT9
	CCNT1
	GCNT1
	PSMC6
	JAK2
	TBC1D31
	OTUD4
	SSUH2
	WDR37
	IKBKAP
	PAQR5
	AMOT
	DYNC1I2
	DGCR14
	VTI1A
	SATB2
	INTU
	BMPR1A
	SCAF4
	AGO1
	ANKIB1
	NOD2
	KCNN3
	KIAA0226L
	VWC2
	SHISA3
	NARG2
	RALGAPA2
	SRXN1
	HELLS
	RAI14
	DGKH
	ICK
	POU2F1
	WASL
	PLCL1
	ELMSAN1
	TSKU
	SUSD5
	ALKBH1
	CPXM2
	EFNB2
	PPTC7
	VTI1B
	NCAM2
	AGPAT6
	TRIM66
	LGSN
	CLIC5
	GNAI1
	ZC2HC1A
	ZBTB10
	SKIL
	CEP85L
	FBXO30
	FKBP5
	DCC
	PRRG3
	GPATCH8
	HTRA3
	HCN1
	VKORC1
	SIGLEC1
	PDGFRA
	DGKG
	CLUAP1
	NHSL2
	SEZ6L
	RABGAP1L
	NPFFR1
	IPCEF1
	NTRK2
	C1QTNF6
	ITGA6
	TRUB1
	AC007375.1
	MKL2
	MAF
	GALNT4
	SLC7A14
	ARRDC3
	OGDH
	PCDH17
	B4GALNT3
	ABCC12
	LGI2
	PRKG2
	CNNM3
	MICU3
	TMEM55A
	AMMECR1
	DOK6
	TRIM67
	KIF1B
	STK38
	POM121C
	UBR1
	NFASC
	KIAA1147
	PCDH11Y
	TBX20
	IRF9
	MTUS1
	ARID5B
	RTKN2
	DNM3
	STARD8
	SECISBP2L
	CTNNA3
	TUB
	ZBTB46
	DLG5
	KCNT2
	TRAM2
	MGAT5
	SMAD3
	SEC63
	HECA
	DNAJC3
	ENTPD1
	KMT2A
	GJA3
	PHLDB2
	DDX17
	KATNAL1
	SLC25A17
	FLRT3
	VEZF1
	MICALCL
	SLC39A11
	RUNX1
	IFRD1
	ZNF821
	ITGB1
	NSG2
	DDAH1
	PROX1
	INSR
	FLVCR1
	ABL2
	B3GAT2
	SIRPA
	EEF2K
	BACH1
	HOOK1
	NAMPT
	MAP7D3
	E2F7
	ATXN7L1
	MFN1
	DSG2
	UBE2V2
	RORA
	ADCY7
	BMPR2
	CTH
	METTL8
	DCUN1D2
	CSMD3
	NCBP1
	FAM167A
	PTEN
	TBC1D24
	NR4A3
	UBXN2A
	GMPS
	PRKCE
	RNF169
	SERBP1
	ETV3
	SLC39A13
	GREM1
	TCF20
	WWTR1
	TMEM194A
	TRAK2
	KIAA1549
	NPR3
	ARAP2
	RABGEF1
	SLITRK4
	SATB1
	VMP1
	PAK3
	KITLG
	PPP4R2
	RBMS3
	TUBAL3
	CAP2
	KLHL1
	SPRY3
	LEMD2
	AP5M1
	HNRNPH3
	DNA2
	TRERF1
	SUSD1
	FAM168A
	RFX3
	MRO
	MEIS2
	FAM107A
	PDE3A
	CHD9
	XIAP
	FN1
	MED14
	KDM5D
	DYX1C1
	HMGA1
	KCNJ3
	ZNF207
	KIAA1549L
	HDGFRP3
	DNAJB9
	FAM134B
	C17orf85
	RAB30
	RGS7BP
	KLF12
	SCML2
	PWWP2A
	POLA1
	SLC16A7
	KIT
	ANKRD12
	CTDSPL
	TMED7
	FYCO1
	SAMD8
	TBL1XR1
	SEMA3E
	SCYL3
	PLXDC2
	ACACA
	WDR26
	TRAF3
	FAM129A
	FDX1
	MED1
	STRN
	NCOA3
	RFESD
	GTF3C4
	ARID3B
	KIF24
	CHODL
	TAF2
	IL1R1
	GABRA1
	TAPT1
	C2orf49
	BAG4
	VCPIP1
	RAP2B
	FGF2
	MUC20
	TNKS
	XPR1
	SYNJ2BP
	ZBTB41
	PPT1
	ZHX1
	TGOLN2
	NFAT5
	DDX3X
	ERO1LB
	NEBL
	MAPK9
	MAPRE2
	IRS2
	ID4
	RGS17
	ATP6V1C1
	ANKRD45
	RAPGEF4
	CLSTN2
	SLC8A1
	IRF2BP2
	AFF1
	NFXL1
	C18orf54
	SLC4A7
	TMX3
	AAK1
	RBM7
	KLHL20
	PAQR8
	SS18L1
	SPTSSA
	KLF9
	BNC2
	FBXL4
	RIF1
	MOB3B
	ONECUT1
	CES2
	CCDC50
	GK5
	ZEB2
	CD226
	KIAA0825
	INTS6
	CHRDL1
	XCR1
	MET
	SV2C
	KIAA0895L
	CDH4
	RB1
	N4BP2
	UPF2
	PCDHGA8
	PRICKLE2
	ROCK1
	KCNC1
	SOST
	TET2
	ADIPOQ
	NEO1
	ZNF436
	FAM83F
	HDGF
	ZNF629
	SIX5
	TCERG1
	SCN4A
	KCNQ1
	RASSF2
	ADAMTSL3
	SLC16A2
	PKP2
	AHCTF1
	C1orf173
	PCDHGC5
	DCHS2
	GEN1
	NXF1
	GPC5
	NDE1
	FAIM2
	RASA2
	CSRP3
	ITSN2
	NUDT18
	TWF1
	SLC9A4
	KCNB1
	MACC1
	PCDH15
	KCNJ10
	IER5L
	WBP1L
	MFSD6
	DENND2C
	TPM1
	H6PD
	DUSP6
	URI1
	WDR31
	GPR111
	ENTPD8
	MAFG
	ACVR1
	LARP1
	PIK3CG
	CPEB1
	FGD4
	DPP6
	PLA2G4C
	GABRE
	NT5DC3
	RSBN1
	PCDHGB4
	PCDHGB1
	C11orf87
	SYNE1
	RNF5
	RASEF
	KLF13
	NUDT13
	PCDHGA7
	UVRAG
	LCP1
	MAP3K9
	TRPM3
	TRPV1
	IL4R
[truncated: 1,270 more rows]

## Sheet: mmu-miR-672-5p
miRTarbase	TargetScan		result
PRDX6	C14orf132
Tet1	FLJ00104		Tet1
Myt1l	MT-ND5		Myt1l
Sgol1	GPR84		Epha4
Epha4	HIST3H2A		Psd3
Psd3	AIM2		Ago1
Ago1	TNFAIP8L3		Hif1an
Hif1an	TEX40		Srrm4
Sox7	MT-ND4L
Srrm4	ANGPTL4
Dffb	COX6B2
	TMEM167A
	CINP
	POLR2J2
	MLNR
	LCN15
	EPPIN
	EPPIN-WFDC6
	LGALSL
	DCT
	MOCS2
	PEX11B
	EVA1A
	PIP5K1C
	GK5
	KRT6C
	OR51G2
	PARK2
	SSH2
	CCDC51
	ARFRP1
	BDP1
	PLA2G2D
	SEMG1
	ATP5E
	P2RY11
	UCK2
	TTC9B
	APOC4
	UPK3A
	RASSF7
	ZNF256
	LPCAT1
	SPATA13
	OAF
	SCRG1
	PINLYP
	RDH10
	SRPX
	SLC22A2
	RP11-345J4.3
	SDR16C5
	RANGRF
	DNAJC19
	LENG9
	GJB4
	LIN54
	SULT1B1
	XXbac-BPG32J3.20
	TTK
	RNASE13
	LAMP5
	CSGALNACT1
	CCDC81
	TM9SF3
	UBA1
	KRTAP8-1
	EIF3M
	ASB6
	SWSAP1
	FBXO33
	PPAN
	PMP22
	SLC38A5
	C1orf158
	EAPP
	MEFV
	ZFP1
	FCGR3B
	IFT140
	C9orf41
	TOM1
	DQX1
	LHFP
	CLK2
	FAM78A
	SPRR2D
	TGFA
	EDDM3B
	ARHGAP19-SLIT1
	TGM4
	CTXN1
	TINAGL1
	OTC
	CTGF
	BTBD3
	FAM124A
	PTP4A1
	MFAP3
	PPAN-P2RY11
	SLC45A2
	SALL1
	DBNDD1
	EPSTI1
	GEMIN7
	NUP98
	C8orf44-SGK3
	KLK11
	ELP4
	FAM214B
	SLC9A9
	SGK3
	RP11-10J21.3
	TSNARE1
	CD300LF
	TFEC
	UPRT
	VNN1
	RSPH10B
	MSANTD2
	CHRDL1
	RCBTB1
	MLF2
	GCM1
	PPEF2
	KCNH4
	CTD-2054N24.2
	YY2
	IL2RG
	TEX35
	CBX2
	RAB3B
	FOXP4
	FREM2
	TRIB1
	SCAF11
	RP11-1102P16.1
	SYF2
	COPS4
	G6PD
	TMEM117
	CER1
	HUNK
	CASP2
	MANBAL
	SAT1
	YWHAH
	IL7
	STX16
	SPATA21
	SPOCK3
	IMPG1
	CLINT1
	CA13
	ANGEL1
	SMAD6
	SLC5A10
	FAM198A
	TXNL4B
	GPR27
	POU5F1B
	PKP2
	ZNF341
	UPK1A
	GUCY2C
	LRRC20
	CMA1
	NFKB2
	SLAMF1
	KIF2C
	STK24
	WDR65
	DDB2
	JMJD8
	GCFC2
	FSTL5
	CAV1
	CDH10
	TRPM5
	TGM7
	SSBP3
	PDE7A
	SEC13
	LYSMD3
	ZIK1
	NXN
	GALNT9
	FCGR3A
	GMIP
	SCP2
	MAPRE1
	TMEM179B
	BCL2L12
	PRSS42
	EIF3J
	GPCPD1
	SPATS2L
	EBF4
	OLR1
	GLT6D1
	CCZ1
	PAX8
	SMCO3
	SLC25A45
	C17orf103
	DYNAP
	OSBPL1A
	MB21D2
	ASIC2
	RGS10
	HOXA9
	DUSP22
	CEP44
	HNF4A
	DIRC3
	ZNF3
	RP11-94B19.4
	FBXL8
	ARSK
	GLRX
	EIF1
	CNIH3
	GLB1L2
	RRP1B
	KDM6A
	HAVCR2
	GATM
	FSCN3
	SMG6
	CISD1
	GPC6
	PSMG4
	PMCH
	TRPA1
	DPH3
	SERTAD3
	ZNF197
	GDNF
	RP11-366L20.2
	PCSK1N
	CLEC1A
	GDPD4
	ACSS2
	POLH
	SPATA6
	KLK4
	BTN1A1
	PDPR
	ASIC1
	PRMT5
	KPTN
	C19orf24
	GSX1
	LRRC69
	ONECUT2
	CTD-2267D19.3
	TUFT1
	CLDN15
	FBXO28
	RAPSN
	KLK10
	SLC18A1
	COTL1
	ASTN1
	SPARCL1
	FAR2
	TSC22D3
	PIGR
	PPA2
	ZYX
	PTPN9
	MCFD2
	TCEAL7
	KRTAP13-1
	GJA1
	RP11-114H20.1
	MSL2
	GNB5
	C5orf45
	LILRA6
	SULF2
	TP53INP2
	MAP3K7CL
	IFNLR1
	NRGN
	ERBB2
	SLC25A18
	C11orf34
	LRIT3
	HOXC13
	BRMS1L
	TOR2A
	UTY
	GJB3
	MAMDC4
	SLC35E4
	ST8SIA2
	CCZ1B
	HMGA2
	ZNF496
	KDM1B
	GPR50
	CDK2AP1
	FAM222B
	TMCO4
	SYT11
	PABPC1L2B
	PPP1R14B
	TEX10
	PPP1R1C
	CMIP
	CHST3
	C12orf75
	WFDC12
	UBR2
	TFCP2L1
	NMNAT3
	HPD
	TFR2
	PSMG2
	NCS1
	DAK
	ADAM12
	C19orf73
	JMJD1C
	ABCC9
	GRAMD1B
	POLR2A
	CRB2
	KCNS3
	CREBZF
	SLC19A3
	SCD5
	DTNB
	LRRC59
	C10orf105
	ZCCHC24
	H1F0
	DAP
	SHFM1
	AL033381.1
	HTRA3
	RNF19A
	AKT3
	TEX13B
	MSH4
	HLA-DOA
	MRPS7
	SLC17A7
	SH3PXD2A
	ACBD4
	AARS2
	C9
	ERLIN1
	RSPH10B2
	JPH4
	PABPC1L2A
	FAM76A
	PPP1R42
	PSKH1
	FTSJ1
	SGCG
	PRSS35
	GRAP
	MAP3K3
	FOXE1
	GOLPH3L
	HIF3A
	TMTC2
	MAP4K1
	C10orf55
	SLC30A4
	COL26A1
	DDX11
	ST7
	PLOD1
	AC074091.13
	TMEM95
	SFRP1
	C10orf126
	GRHL3
	TMEM26
	MTX2
	FIZ1
	SH2D4B
	C14orf105
	MNAT1
	YWHAE
	GLI2
	GP1BB
	FAM205A
	CPA3
	PBOV1
	CXCR3
	C10orf11
	SRF
	CYP2C18
	AIF1L
	ZNF544
	MYC
	GPD1L
	ADAP1
	AC069547.2
	NXPH3
	COL4A5
	ZNF185
	GLIPR1L2
	ARL6IP5
	EEFSEC
	PCNXL4
	CDO1
	CLEC7A
	TRAM2
	ZNF410
	TAX1BP3
	SPOCD1
	BACE2
	ARPC4
	CDKL4
	RPS15A
	REXO1
	DERL2
	MCU
	PREP
	TASP1
	PI4K2B
	SH3D21
	SEPT5
	WRN
	ASCC3
	PAPD5
	ALPL
	FNDC8
	FAM150B
	FAM195A
	SAMD11
	AL138847.1
	MTMR11
	PRDX3
	MROH9
	OAZ3
	ADCK1
	TMEM242
	OXLD1
	PAFAH2
	MMD2
	IL2RA
	GPR176
	NR6A1
	SAMD8
	ING4
	PDE4A
	SIDT1
	SLAMF7
	TAB2
	ADPRH
	VPS11
	HTATIP2
	KLK7
	RP5-850E9.3
	AGO1
	ARHGEF10L
	KRT80
	SLC25A46
	CD96
	BHLHA15
	SRSF10
	MYH9
	CDK6
	P2RY4
	NPRL3
	KCNA1
	TRIO
	IGF2BP1
	NPC1
	DOK5
	GPN3
	CLDN7
	KDM4D
	CLLU1
	ZNF286B
	FAM222A
	MTX3
	HCN4
	GFRA1
	KIAA1045
	MALL
	SIX3
	PRELP
	MFHAS1
	VEGFB
	SOX8
	KLHL3
	SMIM14
	CCNT2
	FLI1
	IL17RE
	HIST1H2BC
	AC115618.1
	IDH3B
	ATP13A5
	BNIP1
	KLF7
	OVOL1
	UGP2
	PATE3
	UQCRH
	TMEM86A
	GP6
	NCOA1
	ITIH6
	PDIA6
	CDH5
	P2RX7
	YWHAQ
	ST6GALNAC5
	EDEM1
	NOS1AP
	PSMB5
	NTS
	LPHN2
	PLCXD3
	RNF152
	PARK7
	TMEM154
	MTA2
	SEC22A
	C14orf182
	MRPL16
	PIRT
	RECQL5
	GPR15
	TERF1
	FAM19A4
	HSDL1
	MBTPS2
	TTC8
	ZNF226
	ANK1
	ELAVL3
	MAT2B
	PAK4
	NFIC
	RYK
	MEX3B
	STRC
	GAS7
	TMEM252
	PCSK4
	GOLPH3
	TEDDM1
	NID1
	NHS
	LY6H
	ADAMTS10
	ACBD5
	ZDHHC20
	DCUN1D4
	MAP3K4
	OR51E1
	FAM172A
	TK1
	ZNF286A
	VPS54
	LAMP1
	PEA15
	SYN1
	ELF5
	ARID3A
	ARFGAP2
	SLC28A1
	PXK
	KRT6B
	ARTN
	SKP2
	STAU1
	NPLOC4
	LZTFL1
	SEMA3A
	MYO7A
	CBR1
	CXADR
	FAM184B
	RNF39
	CLEC18B
	ART1
	PARP1
	STARD3NL
	GATA6
	SLC39A8
	GNG10
	LIPN
	MYT1L
	RD3
	B4GALT7
	CC2D1B
	CENPP
	VTI1A
	MAP3K8
	KBTBD8
	BMP7
	HIVEP1
	TMEM59L
	DLX3
	RNF125
	COLQ
	CCDC120
	STARD7
	KCTD3
	GAS2
	LRRC49
	PRTG
	CD83
	DSTN
	AL626787.1
	BBS10
	LAMB4
	RBMS1
	MTMR14
	EIF5A2
	PRLR
	DAPK2
	ZNF385A
	KMT2C
	CHM
	UNC93B1
	CD248
	DHCR24
	PRRG4
	RIPPLY3
	CLEC18C
	CADM2
	FAM154B
	SERTM1
	ABCA1
	HFE
	GXYLT1
	IRF6
	TGFBRAP1
	SQRDL
	NAALADL2
	FLJ45079
	UNC79
	PDE10A
	NETO2
	ROBO1
	NIN
	PLEKHO2
	KRT5
	BMPR1A
	ADARB2
	MAN1B1
	GPR88
	RAB40C
	SPRY4
	COL6A3
	PKD2
	SMAD5
	USP3
	PUS1
	ING5
	REEP6
	FAM194B
	PHF20
	FNTB
	CLEC18A
	TIGIT
	RABGEF1
	ABCA9
	ELP5
	SCD
	GABRG2
	ZBTB34
	DCBLD1
	NPHP3
	PITPNM2
	RP11-625H11.1
	C11orf82
	AQP9
	MYOZ2
	C14orf180
	SNW1
	GAREML
	ANKRD29
	ACAP3
	MZF1
	DNMT3B
	HDC
	GPATCH2
	FRRS1
	TECTA
	TMEM200A
	C5orf54
	FKBP14
	BCAP29
	POGK
	AC007040.11
	HRH4
	BFSP2
	KBTBD13
	THBS1
	TSTA3
	GXYLT2
	PHYHIPL
	ZNF503
	RYBP
	CRYZ
	TTPAL
	LIMS2
	EFCAB4A
	SLC24A2
	CTTNBP2
	MS4A3
	KCNA3
	PRAMEF4
	DNAJC25-GNG10
	DNAJC25
	RHOB
	PEX12
	ADAD2
	TAZ
	ZFAND1
	P2RY1
	ITPKB
	PROX2
	C9orf47
	PRRT2
	DPP9
	GBA2
	CES5A
	TTC7B
	MSRB1
	STXBP4
	PRDM16
	BMP8B
	FMO2
	RTKN2
	PACSIN1
	CPT1B
	SSBP3-AS1
	DNAJB12
	TRIM54
	ATP6V1H
	SLC2A10
	AFTPH
	CMTM3
	VPS13B
	VDAC1
	RAI14
	SLC2A13
	GALNT10
	RPRD2
	HSPB7
	SOX1
	TOP2A
	SFXN5
	CARM1
	BNC2
	BFAR
	TRIM44
	PQLC2
	EML1
	GLTSCR1L
	HNRNPDL
	SLCO2A1
	ZBTB25
	GPR20
	C1orf110
	KRTAP24-1
	KCNG3
	PPP2R2D
	PTPN20B
	ZNF687
	TRIM2
	TMEM185B
	PTPN20A
	GAD2
	DPF2
	GRIN1
	PLXNA2
	FUT9
	SLC1A2
	PRR9
	CD300LG
	CLOCK
	FAM20A
	ZNF207
	PGRMC1
	TMX3
	ZNF420
	NT5E
	CCNG1
	TCF7L2
	KCNQ5
	RSPH3
	TMEM81
	DEPDC5
	ENAH
	RAD23A
	KLHDC7A
	SERP1
	LEPR
	RGS5
	SLITRK4
	C11orf88
	C1QTNF7
	SPRY3
	C10orf128
	ZNF233
	KLF1
	RCSD1
	NRBF2
	LMO4
	PIEZO2
	GMPS
	SPEF2
	PRR19
	PLEKHG4
	RAB20
	RPAIN
	GRM4
	PLP1
	AHRR
	SPG7
	MEIS2
	TMEM183A
	OSMR
	SCYL3
	NRL
	CALCR
	CNRIP1
	MEDAG
	BRPF3
	MLXIP
	MEST
	SFXN1
	CCDC88C
	TCEA2
	HECA
	CCSER1
	ADNP2
	KCNAB1
	TSPAN17
	AC074212.3
	PGLYRP2
	OPHN1
	EXOC5
	UPB1
	CH25H
	MMS19
	IPO5
	NFS1
	YEATS2
	SRSF6
	PTCHD4
	PROB1
	CXorf36
	MFAP3L
	ST8SIA3
	TMPO
	CD160
	HOXA13
	PRAMEF11
	KPNA1
	CSAD
	ABCD3
	RNF4
	ABHD4
	LYNX1
	TTC29
	PLXDC1
	CDK14
	SYT1
	PDCL
	WIZ
	GYG1
	SLC30A8
	CTNNA2
	C5orf51
	TNIP3
	ANKIB1
	CHTF8
	LRRC15
	MTA3
	FYCO1
	GPRC5B
	DOT1L
	DCAF7
	TSPAN9
	CANX
	FAM163A
	NCBP1
	HCN1
	MAPK8IP1
	MRPL49
	ZNF488
	DMBX1
	TMEM33
	OSCAR
	PHF16
	ASB15
	COX15
	KATNAL1
	C5orf30
	CRK
	MARCH3
	CAND1
	LRRTM3
	FAM83C
	SOX10
	ATXN2L
	NKAIN2
	MYO1C
	ZDHHC3
	TMEM63B
	MPEG1
	GPR124
	TACR1
	THAP11
	NAIF1
	MXD1
	INTS2
	CEP57L1
	KBTBD12
	OPRK1
	PRKRIR
	ZNF2
	CBX7
	STAT5A
	VPS36
	ST6GALNAC4
	SULF1
	CORO6
	C1orf85
	CAMKV
	SURF4
	TMTC3
	KLF12
	MTHFD2
	NCOA4
	TBC1D9B
	ANKRD61
	TAOK1
	ACSL6
	TP53AIP1
	NCKAP5
	GPR64
	LMX1B
	SLC17A6
	VWC2
	OCRL
	FKBP1A
	TNIP1
	HEPH
	C15orf52
	RNF185
	RIMBP2
	MLEC
	KCTD15
	FBXO10
	MARK2
	WNT7B
	TRPM8
	FBLIM1
	HTR4
	MMP11
	BROX
	MAL2
	SLC7A8
	KLHDC1
	SEPT7
	ELMSAN1
	SLX4IP
	MUT
	CREG2
	SGTB
	ATRN
	HAS3
	MSL1
	ARHGAP26
	DPYSL3
	NDST1
	PLEKHA7
	PABPC1L
	SLC9A8
	ERG
	FAM63B
	ADAMTS19
	CSTF1
	SEPHS2
	KLK13
	SLC26A1
	SPTBN2
	PPP6C
	MSMO1
	PRRT1
	GAREM
	USP28
	SPHKAP
	SF1
	ZNF689
	SCN3B
	WDR11
	ZNF695
	CORO1C
	ARHGEF6
	GTF2E1
	ANLN
	FBXO46
	GMNC
	RAD51D
	TTYH2
	AP005482.1
	CASP16
	NUCKS1
	ZBTB8B
	GPATCH8
	TMOD3
	POLR2M
	POLK
	TEX19
	BAI3
	RNF40
	MCCC2
	PTPN11
	FBXO34
	FZD10
	ZC3H18
	KLLN
	C16orf59
	AQP7
	ITGA9
	KIAA1191
	PURG
	VASP
	DOCK5
	HTR7
	IRX4
	SYT2
	TMCO3
	YPEL1
	FSD2
	MPDZ
	MORN4
	FAM109B
	FAM91A1
	HOOK1
	DAAM2
	NAV1
	CLIP3
	BCAS1
	LRRC3
	C1orf204
	PGP
	DNM3
	YWHAZ
	KCNK10
	SLMAP
	PTGS2
	AFAP1L1
	SV2A
	FOXN1
	ZNF667
	LYST
	BTD
	RND3
	OXSR1
	AMMECR1L
	HK2
	SOGA2
	NOVA2
	PHF19
	COX10
	TMEM143
	PEX5L
	KCNA6
	ARL13B
	SOX18
	CACNB4
	BCL2L11
	SNTB2
	SCUBE3
	XPR1
	PSD3
	JHDM1D
	MAPK4
	PID1
	PNPLA5
	FAIM2
	LYPLA2
	ZKSCAN4
	B3GNT7
	SCRT1
	LGALS3BP
	RAPGEF5
	BDH1
	BLK
	CCDC136
	STX17
	NACC2
	RALGPS1
	BMF
	AEBP2
	KLHL15
	PVRL3
	MTOR
	C15orf62
	EPHB1
	CHL1
	DISC1
	ZNF655
	ADRA2B
	PXDC1
	NFIX
	ABCC12
	WDFY1
	KIF16B
	FLOT2
	DENND6B
	SPRTN
	PAK3
	SUV420H2
	COL24A1
	PSEN1
	FUT10
	SNX19
	STK4
	MUC3A
	PIK3R2
	KIAA0930
	PRICKLE2
	AQP2
	KCND3
	PER2
	LIN7A
	LDLR
	UBXN2A
	IGFBP4
	BAZ2A
	CHRNA9
	FAM219A
	C1orf233
	CHURC1-FNTB
	MAPKAPK2
	GRK6
	TBL3
	FOXO3
	GNA13
	SRP72
	ADAT1
	APOOL
	CYTH4
	PDIK1L
	CMKLR1
	AK2
	RAPH1
	DHX35
	ZNF804B
	PXN
	ATAD1
	TTLL3
	USP37
	RNF145
	ADRB3
	SLC16A2
	PLAG1
	UHMK1
	UNC45B
	FAM196B
	DUSP16
	SHISA6
	GIPC3
	FAM8A1
	MAN1A2
	ACTR2
	LYPD6
	OLFML2A
	SELT
	CYP19A1
	ELFN2
	KCNMB3
	NADK
	ENOX2
	SLITRK1
	MEN1
	GPR37L1
	DDI2
	RAD18
	GNAL
	LAMC1
	CHCHD5
	ITGA2
	CCDC74A
	ARVCF
	ITGA5
	ERBB3
	NR2C1
	ONECUT1
	NAV2
	ENGASE
	XKRX
	SHISA2
	CTNND1
	PRDM5
	AMIGO1
	MFSD4
	WAS
	DLGAP2
	LPPR4
	SLC35A3
	MEGF11
	POLR3G
	NUDT16
	SFT2D2
	RTTN
	XK
	KIRREL
	SIK1
	GJA3
	CUX2
	PCSK6
	CYB561D1
	ZNF740
	UVRAG
	FOXJ3
	DCTN5
	SRGAP1
	BCL2
	FRAT2
	MBNL3
	RIPK1
	CHIC1
	TTYH3
	MACROD2
	KCNG4
	CYP1A1
	FAM47E
	SLC4A8
	ETNK2
	DNAJB14
	AVPR1A
	HNRNPU
	FYN
	PCGF3
	FGF11
	TBC1D31
	CRY2
	ZNF641
	SIAH2
	CALU
	ZDHHC8
	EPN2
	ZNF618
	UTRN
	EPGN
	ANKRD34C
	WNT2B
	DLG2
	KIAA0430
	AC011484.1
	PEAK1
	TPGS2
	SLC25A30
	POLR2F
	CAPRIN1
	SLIT1
	TWIST1
	PHYHIP
	CSDC2
	KCNN3
	VEGFC
	RANBP10
	TMEM170A
	FAM53C
	MEX3C
	CRTC3
	ZNF366
	TMEM135
	FBXO30
	MCIDAS
	CPSF2
	MAVS
	LRP2BP
	REEP2
	COL5A1
	TBC1D14
	KAZALD1
	SMARCE1
	NAA15
	GINS4
	QRSL1
	SLC7A6
	CGGBP1
	SMIM13
	PNMA3
	KCNC1
	BNIP2
	GGNBP2
	NCOR1
	DPY19L1
	CALCOCO1
	FARP2
	FOSB
	NRK
	ADAMTS16
	ASB7
	NRP2
	ZEB1
	RAPGEF4
	TERT
	THBS2
	SHISA9
	C17orf107
	CDYL2
	STX2
	MCTP1
	ZBTB26
	ITGB3
	SBK1
	INPP5E
	FXR2
	THRA
	ZNF445
	TSPAN11
	CBL
	COL25A1
	SUFU
	CYB5RL
	CAPN5
	GPR26
	FEM1C
	PI15
	PIM2
	CDCA2
	MYH15
	FARP1
	CDC42BPA
	XKR4
	CSNK1G1
	DGKE
	UBR5
	EIF3H
	ELK3
	FH
	C6orf223
	FSCN1
	NLRC5
	ZNF585B
	A1CF
	ATP6V1C2
	ARC
	MTF1
	KCNC3
	KLF8
	IKZF2
	MRPS25
	PPP2R3A
	P2RY13
	LTN1
	EIF4EBP2
	CEP85
	CTNNA3
	C8orf47
	C3orf70
	TTC39C
	CNIH4
	KCNK5
	PVRL1
	AP1G1
	ZDHHC9
	PIGK
	C5orf24
	COX17
	MEMO1
	VASH1
	MAT2A
	SLC35F1
	ARHGAP36
	GNAQ
	DPP8
	ZXDB
	MYO5A
	SYNJ2BP
	SEPT9
	LDB1
	PCSK5
	CISD3
	SHROOM4
	BYSL
	SPATA5
	RBM27
	AKTIP
	RAB18
	ZC3H12C
	JAKMIP2
	TANC2
	HMGXB4
	RBM8A
	AFF2
	C14orf37
	CD93
	CNGB3
	TIMM22
	MPP5
	SNX30
	FAM114A2
	TMEM144
	ARHGEF12
	DGKD
	TBRG1
	BAALC
	CLCN4
	GHDC
	KIAA1755
	IL18BP
	USP36
	FPGS
	PARP8
	EFEMP2
	SMG1
	SAMD4A
	PALLD
	PTAR1
	PAFAH1B2
	AC012123.1
	INHBA
	CDON
	MAP1A
	IREB2
	KLF9
	HDX
	CELF1
	MAPKAPK3
	KIAA1199
	NR2E1
	ADAMTS18
	MLLT1
	CPEB2
	GRK5
	C1orf21
	DLGAP4
	PREB
	PDK3
	TEAD1
	FAM46B
	SH2D5
	FIGN
	KIAA1462
	C6orf141
	SOAT1
	ITK
	ZNF862
	KCNJ15
	POLM
	SRPX2
	FAM71F2
	TIMM10B
	C1QTNF1
	ACVR1C
	C20orf144
	C18orf54
	ESYT3
	MMGT1
	PLA2G3
	RORB
	PTPN1
	NALCN
	EFR3A
	C10orf76
	EML5
	ADAM19
	DTX4
	MAFA
	GRIN2B
	TIMM8B
	FAXC
	TBCK
	LYRM4
	CAMK2D
	FBLN5
	CYP26B1
	PRX
	USP13
	CAMK1D
	MBD1
	ADAMTSL3
	FAM81A
	PPP1R12B
	MDGA2
	KCNJ5
	RHBDD1
	SEH1L
	PYGO1
	HAUS2
	B3GALTL
	LIN28A
	ACP1
	PIP5KL1
	AMER1
	PDE4D
	RICTOR
	TSC1
	NET1
	AMER2
	ZNF507
	CDC25B
	RSPH9
	NRIP3
	ADAMTS5
	RREB1
	CDCP1
	SPEM1
	WHSC1
	SIRPA
	FGF1
	SNX33
	MMP16
	LHX4
	NCOA2
	ATRNL1
	CDC42BPB
	VASH2
	CLVS2
	BEND4
	MOCS1
	CBFA2T3
	BCL7A
	KCNK3
	PGR
	TARSL2
	STX6
	CERS6
	COL9A1
	FCHSD2
	RSF1
	AL117190.3
	TTC39B
	RUNDC3B
	SEC14L2
	ITCH
	FSD1L
	LRRC8C
	GSPT1
	LRP2
	WDR26
	FLVCR2
	ATG4C
	PIGQ
	POU2F1
	AHCTF1
	FAM155A
	NOS1
	ZFHX3
	RBPMS2
	SKP1
	CCSAP
	THUMPD3
	PTPRB
	PAPOLG
	MTHFR
	SLC35F3
	LTBP4
	MN1
	PPP1R3B
	ARHGEF37
	HIP1
	RAN
	TMEM184A
	SEZ6L
	PTPN14
	NIPSNAP3B
	SEC16B
	ACVR2A
	PLXDC2
	IKZF1
	LONRF2
	IMPACT
	EPHA5
	KLHL29
	RAB3GAP1
	WDFY4
	PPARA
	ALX4
	SEPT8
	CNTNAP2
	GLG1
	SH2D4A
	TMEM110
	RNF181
	SLC16A13
	EPHA7
	PAPLN
	CYCS
	VGLL3
	DNAJC28
	ZNF106
	SREBF2
	ZNF570
	HECW1
	SYNCRIP
	BMP8A
	NCAM2
	FAM126B
	ALS2
	PPP2R5E
	SETBP1
	CADPS2
	SLAIN2
	SMUG1
	CD38
	ZDHHC18
	BTBD11
	PLEKHM1
	MCAM
	TLL2
	SLC4A5
	KCTD16
	SLC41A1
	SPOPL
	MUC20
	HLCS
	REEP5
	DUSP3
	PCDH20
	WDR70
	FZD4
	TMEM237
	ZC3H4
	MAP9
	OR1L8
	PPARGC1B
	STRN
	AMDHD2
	SYNJ1
	TRIM71
	PRKAA2
	XKR7
	ARSG
	GCOM1
	MAPK8
	PAIP2B
	EEA1
	TIMP3
	HNMT
	DST
	TUB
	DDAH1
	HIVEP3
	CACNA1E
	EPHA10
	PARN
	IL10RA
	MAN2A2
	PHTF2
	INADL
	SETD1B
	NPAS3
	CYP1B1
	NFIA
	PLCH2
	RHOQ
	ZNF664
	PAN3
	SETD7
	ADCY5
	TPX2
	FGFR1
	ZNF706
	ZNF395
	GUCY1A3
	FGF2
	SASH1
	MRPS26
	EPG5
	STK35
	CRTC1
	AGPAT3
	PARVA
	KIF1A
	PANK3
	IGF1R
	APBA2
	SPATA18
	C1orf116
	SLC46A1
	ADAM23
	FAM178A
	PPP2R2B
	KIAA1244
	DPY19L4
	SORT1
	PROX1
	MYO9A
	TTBK1
	KAZN
	NRG3
	SLC38A1
	TMEM194A
	MLLT3
	NSMF
	TIGD2
	MAP3K9
	LAT
	ESRRG
	SLC43A2
	INPP5K
	TNFSF4
	IL17RD
	NCAM1
	PLXNA1
	CARD14
	ARMC8
	TET1
	NSD1
	ESYT2
	RBM7
	FAM49A
	HAL
	TTC28
	HS3ST3A1
	CBLB
	ARPC4-TTLL3
	TRDMT1
	MBP
	ZNF324
	WDR5
	PRPF40A
	KIAA1324
	PLEKHO1
	CDC73
	FAM110B
	SYNGR1
	PAX2
	GALNTL6
	EPHA8
	RIMS1
	LUC7L3
	STK40
	RBFOX2
	PTDSS1
	SORL1
	FADS1
	PTRH2
	PITPNC1
	FAM98A
	CHRM3
	LRRC28
	GCLM
	INPP4B
	PLEKHG2
	KCNS2
	RPS6KC1
	AJAP1
	HIPK2
	SSTR3
	BSN
	CNNM1
	FAM131C
	FAM189A1
	CNTN2
	SEMA4D
	PLCE1
	RPH3A
	CSRNP3
	TNR
	SHANK2
	CCDC177
	GPR85
	RAB35
	HS6ST3
	CES2
	NLRP1
	TMEM127
	PBX1
	MACF1
	MFAP5
	IKZF4
	SLC38A2
	SHC4
	XRN1
	SLC39A11
	PHIP
	ZMIZ2
	BRD4
	SLC25A37
	ZBTB37
	C21orf59
	C7orf60
	KIFAP3
	CCDC68
	DENND5B
	PIK3R1
	GPRIN3
	LRRC27
	RND2
	C17orf85
	TMEM104
	PRUNE2
	SH3BP2
	OTUD3
	TMOD2
	TET3
	GOLGA4
	KIAA1432
	LUZP1
	ITPR2
	ANKEF1
	GPR107
	ANKH
	FAM168A
	REST
	MRVI1
	UNC5D
	INTS7
	SLC14A1
	BCAT1
	CELF2
	CREBBP
	ANK3
	TADA2A
	AP3S2
	ZNF148
	METTL8
	USP31
	SMURF1
	PKNOX2
	ELK4
	DYNLL2
	ERBB4
	ZNF652
	MESDC2
	GUCY1A2
	FXR1
	CCDC58
	IKZF3
	ARHGEF33
	ATRX
	ZBTB40
	WDR33
	ZNF704
	OSTF1
	C12orf73
	SUSD1
	FAM126A
	CA8
	SLCO3A1
	SUPT6H
	QPCTL
	CAMK4
	EEPD1
	FAM179A
	PATZ1
	ANTXR1
	AGAP1
	AHCY
	VIL1
	RNF165
	RFX3
	GDF5OS
	BOC
	COLGALT2
	GAN
	USP12
	ABLIM1
	ICK
	AAK1
	FBXO42
	RNF217
	DOCK3
	FRMD5
	C22orf29
	RBBP8
	KLF10
	RNF182
	WNT5A
	IFFO2
	QKI
	UBE4B
	BCAR1
	SLC8A1
	DGKI
	CDCA4
	SESN3
	STIM1
	LHFPL2
	SCN2B
	KIAA1467
	FAM135B
	SLC6A5
	MAML2
	LARP1
	PHLPP2
	CELSR1
	SDK2
	N4BP2
	TNFSF15
	JAKMIP3
	NFASC
	RP11-766F14.2
	SRRM4
	SHANK3
	GLP1R
	ASAH2
	PHF20L1
	KIF26B
	SLC26A9
	NAV3
	SLCO5A1
	KANK2
	CACNA1I
	PLCB1
	SP6
	MAPT
	ITGAV
	TSHZ2
	MYO10
	ERN1
	DIP2B
	TMEM106B
	GTPBP1
	DNAL1
	EPHA4
	MECOM
	STRIP1
	ATL3
	PTPDC1
	LCOR
	IGFBP5
	SNX13
	RBM12B
	WHSC1L1
	ZNF362
	ZFYVE9
	FSTL4
	ZCCHC14
	MAPK8IP2
	FBN2
	G3BP1
	GOPC
	MTMR10
	RNF150
	UBE2F
	TMBIM4
	RCOR3
	TOLLIP
	PLAGL2
	ACAP2
	ASXL2
	ILF2
	SDC3
	PLCG2
	ITGA11
	CTDSPL
	NAGS
	AGPAT5
	TIGD5
	IRS4
	SAR1B
	FOXD1
	N4BP1
	AHCYL2
	GPBP1
	KHNYN
	GATAD2B
	DSN1
	FAM105A
	ENTPD1
	CALCRL
	SRPK1
	FBXL4
	PTEN
	PLXNB1
	TNPO1
	CREM
	MXI1
	RPS6KA3
	MMS22L
	EARS2
	ATPAF2
	MRPL46
	RBM28
	FAM175B
	ZNF639
	ARHGAP24
	SLC35C2
	HTT
	JUN
	DUSP4
	C15orf38-AP3S2
	MAGIX
	HIC2
	TNFRSF11A
	SEMA6A
	CDC42BPG
	ZNF189
	BAIAP2L1
	LHFPL4
	RBM4B
	ANO5
[truncated: 298 more rows]

[truncated: 2 more sheets: mmu-miR-675-3p, mmu-miR-301b]
