# Supplementary material for: PCSK9i promoting the transformation of AS plaques into a stable plaque by targeting the miR-186-5p/Wipf2 and miR-375-3p/Pdk1/Yap1 in ApoE−/− mice
Source: Front Med (Lausanne). 2024 Feb 26;11:1284199. doi: 10.3389/fmed.2024.1284199 (PMC11002805; doi:10.3389/fmed.2024.1284199)
Supplement: Supplementary file 6 [file Table_6.XLSX]

## Sheet: Sheet1
mmu-miR-222
mmu-miR-375-3p
mmu-miR-494-3p
mmu-miR-186-5p

## Sheet: mmu-miR-494-3p
TargetScan 8.0	miRTarBase		comegene
Rnf152	Hsf2		Fgfr2
Celf2	Pten		Pten
Zbtb20	Rock1		Rock1
Zfhx3	Camk2b		Gmeb1
Ntrk3	Fgfr2		Elovl5
Zyg11b	Lif		Stxbp5
Prickle2	Lsm12		Syne2
Nbeal1	Ephx3		Lif
Nfib	Zhx2		Lrrc4c
Socs6	Tnfaip1
Tead1	Msrb3
Chd9	Lrch1
Phf8	Gopc
Gan	Gmeb1
Nova1	Fyttd1
Vkorc1l1	Foxk1
Dlgap1	Elovl5
Slc24a4	Dusp7
Zic2	Csmd1
Csmd3	Ado
Pou3f2	Zdbf2
Cxxc4	Tpte
Rc3h2	Pex13
Wapal	Gmip
Pds5b	Stxbp5
Gabra5	Ostf1
Slc5a3	Mkrn3
Erbb4	Faf1
Dcp1a	Arl5a
Trps1	Otx1
Nr6a1	Magee2
Ptprq	Lrrc4c
Dennd6a	9030617O03Rik
Arhgap5	Ubr3
Slc1a2	Atrn
Pvrl3	Syne2
Igf1r	Olig3
Gng12	Dpm1
Sestd1	Itsn1
Rasgrf2	Rnf41
Syncrip
Unc80
B230219D22Rik
Ptprg
Pdpr
Cyfip2
Sema3d
Clock
Cystm1
Mospd2
Bcl7a
Tacc1
Fgfr2
Ifna12
Phox2b
Pten
Gm10742
Nrp1
Megf9
Arl6ip1
Eps15
Zfp770
Gcc2
Csrnp3
Dcbld2
Cdk12
Slc25a30
Col25a1
Lyve1
Exoc6b
Prtg
Map2k6
Rock1
2310067B10Rik
Fzd3
Mpeg1
Gpr45
Cftr
Ttbk2
Vcpip1
Bcap29
Tbc1d1
Dmd
Asxl3
Wdr44
Nmnat2
Nek7
Nutf2
Rab35
Xiap
Map3k2
Prrg1
Palm2
Tmem255a
Rsbn1
Nutf2-ps1
Gli3
Celf1
Zfp42
Rb1cc1
Cbll1
Ubxn2a
Lrfn5
Gpr137c
Pigm
Cdk6
Glis3
Pbrm1
Mylip
Smarca5
Tmem132b
Socs5
Ccnd2
Rbm4b
Camsap2
Zbtb43
Dsg2
Luc7l3
Cggbp1
C77370
Ipo7
Abi1
Lcor
Mybl1
Grm1
Atrx
Traf3
Ar
Rora
Cks1brt
Zc3h12b
Bmpr2
Scarb2
Bnc2
Dnaja2
Slc26a3
Plxdc2
Rnf165
Robo2
Armcx3
Pak7
H3f3a
Nhlh2
Npas3
Zranb3
Upf2
Tet3
Trim44
Avl9
Sema3a
Mdga2
Ago3
Bhlhe40
Gk5
Wipf1
Ankrd50
Arhgap19
Canx
Cacna1c
Arid4b
Morf4l2
Camk1d
Ufl1
Amfr
Cntd1
Gm765
Zbtb44
Nkrf
Nsg1
Igdcc4
Bcorl1
Jak2
Zdhhc20
Slc25a40
Tia1
Tsc22d1
Sh3pxd2a
Usp46
Hmgcs1
Lrat
Ugt8a
Syt14
Cks1b
Xk
Ankhd1
Pura
Hipk3
Mga
Osbpl6
Suv420h1
Gpm6a
Rad54l2
Ikbkap
Jund
Hs3st3b1
Slc25a16
4932411E22Rik
Sgip1
Camk1
Pik3ca
Mmd
Atp7a
Zfml
Gmeb1
Acbd3
Trank1
1810013L24Rik
Kcnj1
Ap5m1
Dpysl2
1700028P14Rik
Rap1b
4930506M07Rik
Ubp1
Dgkg
Cul4a
Asxl2
Elovl5
Usp31
Gabra3
Ctbs
Nsd1
Rfx7
Lpgat1
Anks1b
Dhx33
3110018I06Rik
Trip12
Ddx4
Acpp
Atf3
Wwc2
Enah
Ms4a6b
Col6a6
Susd1
Irf2bpl
Sept9
Pik3cb
Lrp1b
Golph3
Glra2
Mal
Ccdc138
Ipcef1
Atp10a
Stx12
Prkcb
Mtdh
Lysmd3
Elf2
Ptpn12
Tbl1x
Tanc2
Stxbp5
Ccbe1
Hiat1
Scn3a
Shank3
Stac2
Smarcc2
Dcaf7
Ccnt1
Cxcr5
Sox7
Ubr5
Atp8a2
Tbx22
Hspa4l
Mier1
Cacna2d1
N28178
Bcl2l11
Agfg1
Ldlrap1
Gapvd1
Srsf7
Pou4f3
Stxbp6
Stt3b
Cdca2
Sh3bgrl
Zfp281
Fam84a
Pdzrn3
Msantd2
Slc9a3r2
Akirin1
Rab40b
Pcolce
Pygo1
Cecr2
Ppp2r3a
Syne2
Prpf4b
Tstd2
Skida1
Dpysl3
Sptssa
Extl2
Impg2
Smndc1
Grhl1
Ddx25
Ralgps1
Ranbp6
Zzz3
Rprd1a
Trappc13
Ube2i
Grina
Rap2b
Mat2a
E330009J07Rik
D15Ertd621e
Lif
Eif5
Wdr82
Gm5627
Ikzf3
Chtf8
5031439G07Rik
Bach1
Bmpr1a
Fam171b
Atp5g2
Gca
Ralgapa2
Vps26b
Arhgef12
Foxj2
Rbm39
Acvr1c
Mtcl1
Cyb5a
Igf2bp1
Cntn3
Mesdc1
Setd7
Chfr
Fhod3
Zcchc2
Pitx2
Arhgef17
Ulk2
Gatad2b
N4bp2l2
Lca5
Gm20604
Ppargc1a
Dcp2
Ybx1
Akap8
Clta
Slc39a9
Tmem263
Sfpq
Lmx1a
Tacc2
Slc39a1
Sla2
Cul1
Rasa3
Rad51d
Gprasp2
Atf2
Dscaml1
Btbd10
Ppp1r21
Ubfd1
Mfhas1
Sgms1
Sfswap
Pbx1
Adcy5
Fzd2
Rbm26
Usp48
Naa15
Tbc1d8
Nadk2
Cnih1
Cnbp
Col12a1
Hivep1
Slit2
Rnf20
Tyro3
Pcsk1
Adipor2
Grin2a
St8sia3
Card6
Kdm5c
Ing3
Cand1
Ptpre
Adam10
Lrrc4c
Adcy6
Mfap3l
Lrrc19
Rgs20
Tgif1
Cbx3
Purb
Exd2
Scyl2
Shank2
Mcc
Speg
Plcb1
Cep57l1
Grik2
Farp1
Dhx35
Ctdsp1
Fap
Nadk
Hnrnpr
Ccdc59
Fbxo38
Wdr83os
Fut8
Fbxl17
Mapk8
Lphn2
Arntl
Rnd1
Api5
Stam
Rbmx
Szrd1
Ppfia3
Sgms2
Pnpla8
Xkr9
Gm10295
Camk2d
Foxj3
Trp73
Fbxo11
Prss48
Gm16039
Cast
Ube2k
Mmp14
Pgpep1l
Hmgb2
H3f3b
Galnt7
Ssx2ip
Acn9
Ero1lb
Pcif1
Tomm70a
Msr1
F930015N05Rik
St7l
Wnt3
Ythdf2
Slc35g1
Primpol
Ktn1
Cacna2d4
Naa25
Arhgap8
Cluh
Recql
Pax9
Dusp23
Lmo1
Kif2a
Gdnf
Lyrm5
Rrp12
Tmem126a
Nckap1l
Fgf7
Hdhd2
Rrnad1
Ccdc42
Clasp1
Nsg2
Gm5084
Hhip
Pknox1
Sparc
Rab11a
Prr14
Vps37a
Gtf2f2
Gyk
Acp1
Dars2
Zmat2
4833439L19Rik
Khdrbs1
Ttll1
Klhl11
Hoxb4
Arhgap31
Mtif3
Ggnbp2
Tmem212
Masp1
Wdr20
Itpr2
Bambi
Tti2
Smarce1
Ict1
Zcrb1
Tmem248
Ndufaf7
Stau2
Mrpl14
Cox7c
Tspan3
Ppif
Las1l
Pou3f4
Oaf
Aven
Krtcap2

## Sheet: mmu-miR-222
TargetScan 8.0	miRTarBase		comegene
Gm20499	Cdkn1b		2310030G06Rik
1500011B03Rik	Kit		Ube2n
Mtfr2	Ets1		Gabpb2
Olfr113	Ubac1		Xpo7
4933402D24Rik	Six4		Ftsj1
Prph	Tox4		Arvcf
BC016579	Ehd4		Kit
Nudt11	Arvcf		Ets1
9230109A22Rik	Ube2n		Cdkn1b
Chchd6	Fgl2		Tacc1
Gm21002	Gata5		Azi2
Gm15308	2310030G06Rik
Defa20	Rs1
Defa2	Rragd
Snhg11	Gabpb2
Pigq	Spib
Vsig4	Kcnk6
Rangrf	Azi2
Prss29	Xpo7
Cisd1	Tacc1
Mrpl12	Ftsj1
Otud6b	Dennd5b
Cd151	Gm4944
Morn1	Irs1
Fam122c
Ceacam2
Raet1d
Raet1e
Dlx2
Pgam5
Ceacam1
Pde6g
Txnl4b
Hrsp12
Dnajb6
Ssfa2
D10Wsu102e
Akap9
Max
Stmn2
Patz1
B020004J07Rik
St8sia4
Mrc1
1110034G24Rik
Acox2
Slfn1
Zscan25
Cldn6
Unc5cl
Pdcd7
Tubb3
Pold1
Mycs
Rhog
H2-Q10
Pcna
Mal2
Cnot6l
Chml
Prima1
Dpy30
Birc2
Dbpht2
Fbxw5
Bmp2k
Ncoa1
Slitrk6
Calu
3830406C13Rik
Hepacam2
Bak1
2010315B03Rik
Gabra6
Serpinb9c
Ptk6
Tgif1
Ppp2r5e
Alg1
Xpnpep2
Urad
Kctd4
Tspan32
Cngb3
Slc16a4
Gm5797
Pcgf5
Kpnb1
Tnfsf11
A730013G03Rik
Gm10338
Gm3029
Galnt7
Gng5
Il22ra2
Cd44
Tmem54
Chst9
Gm3727
Zic5
Sc5d
D830013O20Rik
Zfp217
Sos2
Aqp8
Ankrd63
Pld4
Stmn1
4632415L05Rik
Map2k1
Gtdc1
Loh12cr1
Rgmb
Stx2
Gm3685
A330050F15Rik
Gm10369
Harbi1
AI846148
Foxred2
Pamr1
Olfr606
AK129341
Hoxd4
Rnase2b
Gm9923
Chrnb1
6330403A02Rik
Rplp0
Zfp964
Mesp2
Tti2
Gm9966
Zbtb33
Fam159b
Klhl30
Mc4r
Ear10
2610002J02Rik
Art4
Gm3095
Ebf3
H2-T24
Ccdc53
Zpld1
Lrrc24
Cars
4731417B20Rik
Slc22a22
Eif2b2
Gna12
Mkrn3
Rnf139
Eid1
Lpar3
P2ry10
Gpr165
Itgav
Sept12
Vmn2r42
Bex4
Cep97
Gm3667
Gm3248
Klrc1
Gm16223
Gm8251
Gm3269
Ppp1r8
Gm3239
Gm10409
Gm3020
Zfp954
Zfp398
BC053393
Gm3453
Ercc3
Gm8206
Slc24a5
Thap11
Ear6
Gm8362
Gm3460
Gm6337
Gm3182
Gm3424
Gm3149
Gm8246
Gm8159
Gm3159
Gm7876
Prpsap2
Pdzd3
Gm3629
Gm3594
Gm8297
Gm8279
Ccbl1
Gm3252
Gm3752
Gm21103
Gm3526
Gm3115
Gm3476
Gm3512
Gm2897
Slc17a6
Krt74
Pgrmc2
Edil3
Gm5458
Glrx
Unkl
Gm5795
Wapal
Gm3127
Tmem237
Gm3317
Zfp740
Pin1
Cep55
Zkscan14
Gatc
Triqk
Syt9
1700024B05Rik
Gm2888
Gm8237
Nacc2
Gbx1
Gm10406
Gm3468
Gm3194
Gm3383
Ear1
Gm3591
Gm3500
2610042L04Rik
Gm3373
Gm3696
Kcnh1
Gm2237
Gm10340
Gm2974
Gm8281
Gm904
Gm5796
Gm3636
Lypd6
Gm2956
Gm3005
Ppp4r2
Txlng
Gm8108
Gm3002
Gm3558
Gm3164
Cav1
Rabep1
Smoc1
Vgll4
Kif6
Gm3411
Gm3488
Uspl1
Cops2
Brcc3
Tmem161b
Tradd
Cxcl12
Gm3739
Lin7c
Ear2
1700088E04Rik
Kdelc2
Ptger2
Mms22l
Sptlc2
Pde7b
Sfrp5
Rufy1
Gpr137c
Phf11a
Gm5622
Gm17567
Cdkl5
Serpina1d
Taf5
Me1
Necab1
Arhgap24
Zfp623
Gm16434
4930555G01Rik
Gm6676
Gm3099
Nrg4
Klrc2
Sult5a1
Hspb1
Lce1b
4930404H24Rik
Slx1b
Ankk1
Per2
Tada1
Gm5082
Gm12353
Zbtb49
Trim2
Ube2h
Ppm1h
Mysm1
Aldh3a2
Rnf141
Kdm1a
Glrb
Spatc1l
Hist1h3i
Itpkc
Nde1
Elfn2
Setmar
Mki67
Gm8257
Itgb4
Zpbp2
Vsx2
Naa11
Hoxa9
Wbp2
Fbxl3
Bst1
Sncg
Rbbp5
Rspo4
Gphb5
Nudt1
Tmem43
Ctdsp2
Zic1
Anapc15
Pi4k2b
Slc22a5
Cd24a
BC051076
Fgf13
Ap1ar
Map2k3
Cd200
Aph1b
Gm7233
Zer1
Spag11b
Mybl1
Gm8267
Calb2
Spesp1
Prrg1
Plod2
Gprc5d
Slc39a9
Zfp74
A330070K13Rik
Gm5930
Jmjd1c
Perm1
Gtf2a1l
Nfkb1
1700018C11Rik
Atp6v0c
Phf11d
Myo5a
Nudt5
Zfp143
Epb4.1l2
3110021N24Rik
Wasl
Tuft1
Cdh12
Nkain3
Zfp697
Slc22a7
Rab14
B430306N03Rik
Atp6ap2
Tspan14
Rnase2a
Atp9b
Eif4ebp1
Spt1
Ntn4
Kl
Gabrb1
Top1
Cyb561d1
1700037H04Rik
Galnt18
Ermap
Aph1c
Vapa
Igtp
Snn
Nrf1
Arpc2
Vsig10
Slc25a13
Syt11
Ebp
Casp3
Ilf2
Dhcr24
Akt3
Creb1
Mcam
Atf3
Gpa33
Cd5l
Stx16
5031414D18Rik
Lepre1
Tmprss11e
Piga
Mesdc1
Tie1
Eddm3b
Rnf114
Gm5819
Magt1
Hrk
Mesdc2
Slc2a10
Lipi
Ipo8
Kbtbd13
Rimkla
Skp2
Stat1
Apol9b
Plekhm3
Ascl1
Adap2
Nr4a1
Mef2d
Npnt
Cpeb4
Tmem255a
Apol9a
Xcr1
Fosl2
Cetn1
Cd59b
Morc3
Dusp9
E330021D16Rik
Pdzk1ip1
Pram1
Abhd6
Phf12
Gm6763
Gm8764
Tnfsf18
Gm20765
Gm21312
Sesn3
Gm4340
Gm21304
Galc
Agtr1b
Ano1
Fech
Clcn4-2
Rel
Plekha2
Gm10654
Grb2
Ugt2a1
Mfng
Zfp354a
Id4
Ing5
Rbl2
Rasl10a
Glo1
Rad54l2
Endod1
Plcxd3
Gnpda1
Enc1
Edn2
B230219D22Rik
Abhd13
Ccdc126
Zbtb42
Scml4
Itm2c
Gm12830
Kcnj10
Pvrl4
Mettl21e
Pfkfb2
Gm14124
Glyr1
Emc3
Prkg2
Nt5c1a
Yrdc
Slc4a10
Taz
Sde2
Erbb2ip
Aqp4
Sptssb
Orai2
Tsga10
Ctsj
Sh3bp2
Depdc1a
Slc34a2
Carm1
Arhgap27
Mfsd2a
Nudt6
Usb1
Psmg3
Sytl3
Maneal
Kif3b
Ipcef1
Mitf
Fgd1
Nit1
Plag1
Bcap29
Il1f5
Filip1
Cep120
Nf2
Mfap4
Khdrbs2
Cwc25
Lbr
Nr3c1
Ttc21a
Ece1
Mtcl1
Gm4070
Gvin1
Tmem198b
Slc35e4
Gmnc
Gp5
Mybpc3
Bcat1
Rpain
Ppp6r3
Grrp1
Rbm25
Chm
Dck
S100g
Sox10
Prr15l
Bhlhe41
Atf1
Rhou
Trim37
Tlk2
Slc6a18
Ace3
Mamstr
Zfp2
Snx11
BC017643
March2
Adcy3
Zfp281
Hey1
Rpl38
Klhl1
Npsr1
Itpkb
Neurl3
Ppcdc
Rslcan18
Sacm1l
Zdhhc7
Erich3
Eln
Gm5493
Rnf138
Slc19a3
Slc25a15
Ccnd3
Stx5a
Nlk
Mug1
Gls2
Strada
Pbk
2610044O15Rik8
Tmem108
Fam98a
Mapk4
Phldb2
Naa60
Aen
Dynll2
Sec61a1
Cpeb1
Ube2e2
Cobll1
Dnaja1
Zfp773
Ythdc1
Gm10642
Gipr
2310030G06Rik
Proser2
Cish
Rexo4
AW551984
Fasl
Snap25
Ptplad1
Tmem130
Prnd
Nptx1
Usp32
Jph2
Wdr25
Atp10b
Fam174a
Bhmt2
Nacc1
BC094916
Pxdc1
Fam134b
Ssr1
Chtop
Wee1
Gm14137
4921536K21Rik
Pcyt1a
Map3k7
Slc37a2
Snx27
Zfp120
Spata31d1c
Psmb11
Vldlr
Vwf
Insig2
Cd97
Fam185a
Gm9821
Tex2
Sec14l3
Tgoln1
Gm28045
Cacul1
AW554918
Diap2
Jam2
Setd2
Rrh
Pramef12
Slc29a2
Gm9825
Tram1
Susd3
Mrrf
Aar2
Epm2aip1
Lyn
Erlin2
Opcml
A230065N10Rik
5730596B20Rik
Katnal1
Ccdc50
Osbpl8
Thsd4
Ago4
Smarcc1
Kcnmb2
Taf5l
Cyp4x1
Lzts3
Rnf125
Acss1
Celf1
Nme2
Abcb11
Chn1
Zcchc24
Wnt2b
Slc7a13
Pcdhb8
Cd274
Lrrc75b
Sstr3
Mmp25
Neurl1a
Mlc1
Gm10399
Tnfaip8l1
Hspb6
Otub2
Casr
Mamdc2
Rbfox1
Alg10b
Wrb
Cdt1
Rundc3b
Pigm
Gm10447
Rpl7
Zbtb20
Pstpip2
Ccdc8
Mblac2
Rnf214
Pdzk1
Lcp1
Serpina3j
Vmn2r34
Kcnv2
Vmn1r90
Ptch2
Fam109a
Man2a1
Pofut2
Kdsr
Tspan2
Trim34a
Fam83f
Tymp
Trpv2
Ythdc2
Kcnc4
Zdhhc21
Kctd20
Prr5l
Csf2
St6galnac6
Ptcd3
Ikzf3
Elavl2
Rnps1
Gmeb2
Pigv
Smap1
Gulp1
Rngtt
Cpne9
Syn3
Cald1
Fam43b
Usp11
Dynll1
Lmbrd2
1700052N19Rik
Sh3glb1
Enox2
Vstm5
Zbtb4
Cbfa2t3
Dlg3
Smarca1
Gabpa
Gm20390
Nxf3
Cenpf
Hoxa6
Stxbp4
Ehd2
Dgcr6
Commd7
Bloc1s2
Angpt1
Klf14
Mcc
Ppp1r12a
H2-M5
Rbm41
Pag1
Nhlh2
Tdrd6
Dcaf7
Zfp185
Fgf6
Tmem170
Gm11149
Vegfa
Rbm43
1700066B19Rik
Tenm2
Cd320
Esp18
Trps1
Txndc15
Fam171a1
Ppl
Aprt
Iqgap1
Nutf2-ps1
Mrm1
E2f7
3830408C21Rik
Ccl7
Lrp2
Aff3
Sipa1l3
Tmem200a
Cd55
Larp4b
Capn1
Hmmr
Aadacl3
Esyt3
Hunk
Pcdh20
Ankrd46
Atl2
Gm10010
Vmn2r30
Thoc2
S1pr4
Gm7257
Psmd10
Srek1
D030056L22Rik
Pex7
Gm12888
Zmpste24
Arrb1
Nutf2
Ndst3
Ensa
Arhgef38
Mvb12b
3110040N11Rik
Slc25a51
Kras
Ppp1r18
Tnik
Rsrc1
Paqr8
Map2k4
Adcyap1r1
Trdn
Brsk2
Klf7
4732440D04Rik
Tmem47
Rnf40
Rgs8
Vmn2r37
Cntn3
Ank1
Bcar3
Nt5e
Foxa3
Slc35a4
Taf4b
Slc5a7
Nrl
Bmpr2
Edn3
1190002N15Rik
Man2b1
Cela1
Tfap2e
Cygb
Ctsc
Slc17a5
Rgs9bp
Pitpnc1
Pnoc
Gga3
Mfsd7a
Rnf207
Krtap21-1
Ctsq
Hs3st5
Klhl15
Ccdc141
Slc25a48
Slc12a9
Mrps27
Gm1070
Npas3
Ncam2
Sdc2
Vmn2r43
Agxt2
Gcnt2
Rb1
Mbd6
Tmsb4x
Ube2g1
Aagab
Fignl1
Avpr2
Clec12a
Ccdc15
Gm10309
Syt6
Neu4
Diras2
Cyfip2
Tmem136
Ak4
Olfr1393
Uba6
Camta1
Llgl2
D930048N14Rik
Muc19
Lrrk1
Gad2
Kcnj5
Capns1
Slc16a2
Pawr
Scd4
9230019H11Rik
Tmem62
Pcid2
Cyp27a1
Pyhin1
Dpp4
Pik3r5
Gcnt4
Has3
Adcy7
Rbm14
BC049715
Zfp324
Mgat4b
Tulp4
H2-Q6
Mad1l1
Adat3
Phyhipl
Pdzd7
Taf13
Cmc1
Slc31a1
Xkr6
Dpagt1
Tbc1d13
Ppp6c
Fgf7
Nudt12
Shisa6
Runx3
Palb2
L3mbtl1
Lrtm1
Slc39a10
Fndc5
Tmem30a
Hdgf
RP23-133G16.2
Cnih2
Arfrp1
Gm10097
Tas1r2
Sort1
Slc22a21
Rab30
Gimap4
Serpine2
Lpp
Vamp3
Gm9747
Wdr13
Tmem199
Sobp
Nxt2
4930519P11Rik
Kctd2
Ascl2
Mpp7
Cacfd1
Flrt3
Crebl2
Iyd
Klri2
Gpr64
Ston1
Ppih
Slamf6
Cdca8
2310045N01Rik
Fuca2
Slc22a19
Xylt2
Nkap
Rgp1
Gja3
Elof1
Sema5a
Col9a3
Fam189a1
Wnk1
Zfp65
Tusc2
Mbnl1
Siglec15
Tmem127
Gm28046
Rdh9
Cnga2
Cd2ap
Plcxd2
Cnot7
Bcl2l13
Zfp354b
Ran
Elmo1
Tor1b
Trim46
Slc2a2
Tomm20
Zbtb39
Nhs
Nhlh1
Gm11232
Map3k13
Pskh1
Fubp1
Tmem88b
Tgfbr2
Peo1
Gm10037
Tspyl4
Plekhh1
Tob1
Actr2
Myo10
Scai
Grwd1
Hus1
Klrc3
Rbmx
Gm6526
Suv420h2
Runx1
Ptch1
Qrfp
Rsad1
Cntnap5a
Gpc5
Bcl3
Arl15
Xxylt1
Chst15
Mbtd1
Tmem74b
Gatsl2
Ppp1r3a
Stx17
Hpse2
Rfx7
Gpr119
Ston2
Rhod
Galnt1
Rrm2b
Fry
Ntsr2
Coq5
Pnrc1
Cldn5
Phykpl
Bcl2
Ugt3a2
Prkcsh
Zfp941
Fem1b
Akr1b10
Musk
Gm16515
Ccdc115
Celf2
Enpp1
Med13
Clec2e
Slco1a1
Bbx
Chp1
Id2
Gtpbp10
Slc25a2
Rapgef4
Trank1
Eda
Vmn2r85
Hist2h2be
Cgref1
1810022K09Rik
Rlim
Fktn
Dock5
Pdik1l
Adamts3
Kcnv1
Zfp710
Prkaa2
Rnf38
Rad51d
Htt
4930563D23Rik
Gm10302
Vmn2r45
FMN1
Fnbp1l
Hhipl2
Mycl
Ldlr
Rnf115
Barhl1
Tmem106b
Spc25
Itih5
Pde4a
Zyg11b
Tmtc3
Hs6st3
Ms4a6c
Tecpr2
Gtpbp1
Fbxl21
Nr1h4
B4galnt3
Rnf182
Vps26b
Camk2a
Limd1
Ankrd13a
Tmem176a
Cdk5rap3
Lingo2
Mcpt4
Glce
Tnpo2
Jade1
Nwd2
Pknox2
Arntl2
Ccnt1
Dio2
Tmem229a
Usp46
Efcab11
Adamtsl3
Cyp2b23
Vamp1
Sit1
Murc
Pola1
Galnt15
BC018242
Nemf
Xpr1
Purg
Nr6a1
Cdc42
Vcpip1
9130401M01Rik
Stk36
Fmn1
Elp4
Esp31
D630036H23Rik
Sirpa
Ext2
Lzts1
Cdx2
Fam129b
Ubxn2b
Alx1
Nkd2
Slc10a7
Zwint
Cd200r2
Dusp28
Ccdc85c
Agtrap
Sema3d
Med26
Zfp831
Taf8
Pdcl
Hipk2
St18
Fam167a
Pcbp4
Vat1
Lpar4
Adamts8
Gm5878
4933440M02Rik
Itga3
Rnf14
G3bp2
Blm
Zc4h2
Zgrf1
Cdk8
Msl2
Ccnt2
Gmps
Sdr42e1
Naip5
Nipal3
Tmod3
Slc30a4
Lyg2
Lsm2
Atad3a
Tmem8b
Scn3a
Spon1
Pcmtd1
Pax7
Fam49b
Tmem115
Iqgap3
Mgll
Dctn4
Ube3a
Commd4
Adamts6
Slc17a9
Tnip3
Crygf
Ptp4a1
Camkv
Erc1
Anks4b
Parva
Atxn3
Abcg3
Frmd6
Vmn1r88
Pdgfra
Brwd3
Tnks
Rab11fip2
Mylk3
Cntd1
Evi5
Cyb5b
Ankrd13c
Mrpl44
Fam26d
Nhsl2
Patl1
B630005N14Rik
Mdga2
2310014L17Rik
Tirap
Fgf16
Vmn2r40
Dixdc1
C1ql3
Slc24a4
Tlr4
Ifih1
Lgals8
Rab15
4930550C14Rik
Gm3646
Iffo2
Mrgbp
Utp14b
Cd33
Gnptab
Klrb1c
4933434E20Rik
S100a7a
Fxr1
M5C1000I18Rik
POU2F1
Ociad1
Scd2
Klhl3
Pan2
Mboat1
Gosr1
Reps2
Zfyve1
Tubgcp3
Vsig1
Ticam2
1700128F08Rik
Manea
A930033H14Rik
Mtf2
Zfp114
Plch1
Zfyve19
Kdm6a
Rit1
Tra2b
Wdr47
Hcfc1
Ero1l
Klhdc3
Gm10767
Arhgef40
Ttc7b
Ptger4
Tppp
Ppig
Eml6
Bbs1
AF529169
Rxfp1
Oprm1
Styk1
Baiap3
Atad1
Spata2
Synj2bp
Fam71f2
Nav1
Prdm9
Calm3
Cd200r3
5530401A14Rik
Dcx
Hsbp1
Ccdc88a
Bche
Ktn1
Ube2f
Kcnk2
Ccdc42b
Dyx1c1
Cdc5l
Itpk1
Prdx6
Pqlc2
Cks1brt
Smpd3
Vgll2
Usp44
Ubxn2a
Fam160a2
Ttc14
Ppp2r2a
4833424O15Rik
Nkrf
Scn7a
Polr3h
Slc7a5
Gm9804
Wdr76
Dydc2
Arhgef7
Utp11l
Zc2hc1a
Ppargc1a
Tmem201
Olfr976
Arhgap42
Hnf4a
Uhmk1
Acvrl1
Lrrc14b
K230010J24Rik
Frmpd4
Lrit1
Gm9930
Shc3
Mrps21
Nedd4
Fam126b
Dgkg
Cpd
Rgs5
H2-Q4
Dnah5
Brox
Patl2
Mrpl57
Pcbp3
Ppara
Zdhhc6
Abcb7
Scn3b
Cplx2
4930571K23Rik
Sik3
Rbm47
Traf3ip1
Smtnl2
Clec7a
Rps9
Mamld1
Sox13
Pik3ap1
Mtcp1
D630002J18Rik
Pgap1
Zfp800
Rasl10b
Hyal4
Tstd2
Chka
Khdc1b
Ttc13
Soga1
Rap2b
Rfxap
Tpk1
Ltbp1
Ccr4
Tns4
Scml2
Ankrd52
Six6
March1
Gm21885
Map3k19
Ikzf2
Pon2
Ankrd44
Creg2
BC025920
Retsat
Atp8a1
Lrrc8c
Clgn
Mterfd3
Anxa7
Mill2
Ube2n
Cnp
Eri1
Glt1d1
Zfp346
Cbwd1
Zfp532
Celsr2
Pip4k2c
Tmem132d
Vps41
Fbxo25
Sarnp
Zfp652
Adrbk2
Slc16a10
Glp2r
Gm9925
Lmbr1
Adra2a
Traf6
Stx12
Gabrg3
Anxa8
Ptpn3
Josd1
Snph
Gpr75
Gpsm2
Ankrd17
Slc30a2
Fyb
Mctp1
Extl2
Cdv3
A630007B06Rik
Padi2
Plekha3
Vmn2r41
Fut10
Dusp5
Grk5
AW549877
Guf1
Ccdc55
Xylt1
Msi1
Clcn5
Ncapg2
Gpr171
Pank3
Stk32a
Wac
Rapgef5
Ccdc12
Srf
Ahctf1
Oxct1
Ube2w
Rbm12
Cdyl
Fam177a
Shisa9
Papss2
Slc44a1
Ano5
Lin28b
Unc13d
Ppap2c
Dzip1l
Cdk5r1
Frat2
Brca2
Tnfrsf11a
Homer1
Csf1
Hnrnpa3
Sp4
Tet3
Gucy1a2
Slc9a3
Atp5g1
Zfp953
Nrcam
Ipp
Gk5
Arhgap5
Fnip2
Zfp108
Srrm3
Srsf4
Fam3c
Gas2
Nbeal1
Uprt
Dnajb14
4930451G09Rik
Phax
Map1a
Slc18a3
Fam198b
Cyp24a1
Amd1
Rgs1
Rin3
Ces1c
Irf2bpl
Ctdspl2
Heyl
Fam168b
Bpifb2
Mtmr10
Asf1b
Gucy2e
Sbno2
Alpk3
St8sia1
Cbx5
Herc4
Zak
Ddx39
Cyb5r2
Kcnb2
Sgol2
Sema3e
Rgma
Dgkk
5730409E04Rik
Slc6a11
Ttyh1
Zfp560
Cd226
Klf12
Pgp
Vtcn1
Fstl4
Slc5a12
Olfr1342
Otog
Trpm1
Itgb3
Ophn1
Nek6
Zdhhc17
Cdkn1a
Zkscan16
Klrb1f
Tmod2
Ammecr1
Batf2
Kifap3
4930415F15Rik
Tnip2
Ace
Klkb1
Esp34
Tmem198
Trhde
Pou2f1
Rcan3
Rabl6
Lama4
Ugt2b34
Ctdspl
A530099J19Rik
Fut9
Srl
Kcnrg
Slc4a7
Ccr6
Tor1aip2
Rassf4
Ica1l
Med12l
Tma16
Timm22
Grid1
Enpp6
Robo2
Tomm6
Trim25
Rsbn1l
Zfp111
Catsper2
Mon2
Cbll1
Hic2
Pcsk2
Uap1
Mob3c
Prkx
Olfr157
Bard1
Tmem30b
Gm8909
Pcdhb19
Itgal
Tmem33
Stk38
Golgb1
Gm16181
D1Ertd622e
Gpr150
Atp2b3
Mcph1
Sec16a
Slco4a1
Disc1
Slc26a3
Mrc2
Ttc9
Oxgr1
Nova1
Rock2
Hps5
Ddit4
Tcta
Api5
Chsy3
Pde4b
Gpr146
Sema3a
Sp8
Mtmr4
Ermp1
Ugt2b36
4933411K20Rik
Ptx4
Zbtb8a
Tada3
Pea15a
Prdx6b
Fiz1
Mtx3
Ctnnal1
Hs6st2
Sfmbt2
Ndnf
Iba57
Ago1
Sla2
Gng12
Enpp4
Fzd5
Loxl2
Ppard
Tcam1
Gm2a
Mybph
Adam19
Pign
Fam214a
Hectd3
Pm20d1
Kansl1l
Smim13
Eya3
Med6
Agpat5
Chad
Grap2
Fam199x
Golim4
Abcd2
Lepr
Siglech
Psma3
Naip1
Hist1h2ac
Fpgt
H60c
Akap7
B3galnt1
Dusp15
Lnx2
Tm2d1
Zfp935
Zfp39
Zhx1
1110025L11Rik
E030037K01Rik
Mbnl3
Tnfsf15
Axin1
Fbxw11
Hsd17b7
Tshr
Sdad1
Fundc2
Arel1
Nup50
Cdnf
Vps4b
Casp9
Galr1
Slc7a1
Tmem206
Aak1
Erap1
Rap2a
Itfg1
Wdr20
Klf11
Znrf1
Klra2
Frmd4b
E330009J07Rik
Galnt6
Gcsam
Rpusd2
Rnf170
Cog6
Gsk3b
Gm16485
C330018D20Rik
Grin2b
Itgb3bp
Itpripl2
Cep85l
Morf4l1
Gm16401
Mrps2
Sned1
Slc45a4
Cyp4a14
B430305J03Rik
Fcrl6
Ccdc177
Klhdc10
Rmnd5a
2700081O15Rik
Gabbr2
Dnajc3
Slc25a10
Srpk1
Cecr2
Lbh
Plod1
Fam63b
Col25a1
Zmym5
Zfp563
Vmn2r84
Gpr20
L3mbtl4
Cryz
Ikbkb
Zfp869
Nsg1
Sntn
Olfml2a
Tbc1d5
Hiatl1
Skil
Upf2
Foxp1
Odf3l1
Rasgrf2
Mfsd9
Epb4.1l5
Awat2
Pms2
Cyp2b9
Nabp1
6030419C18Rik
Nxph1
Lman2
Ago2
Net1
Fam114a2
Nr2e1
Tab1
Ccser2
Fam26e
Limk2
Bend4
Atxn1
Ccin
Zdhhc8
Wdr33
Kcnn3
Acad8
Fgf10
Sfswap
Nxpe5
Gm10545
Tyro3
Lrrc7
Fam193a
Ap1g1
Map3k5
Cdh7
Olfr482
Plekhf1
Dnajc10
Mapkapk2
Atf7ip
Prkd1
Tbl2
Slc15a4
Ankrd50
Fam195a
Homer2
Iqcg
Polr1b
Sh3pxd2a
5730455P16Rik
1810049J17Rik
Zfp84
Zmym2
Fam60a
Jdp2
H2-T22
Pomt2
Wdr82
2010002M12Rik
Tardbp
Tspan3
Nat8l
Zfp26
Tollip
AF366264
Pak3
Prnp
Zhx3
Sec16b
Rfx5
Rpl6
Tyms
Tert
Sez6l2
Kpna6
Ccdc86
Txlnb
Ascc2
Osbpl2
Prokr2
Dpp10
Dzank1
Neu3
Lypd1
Mcm10
Rasa4
Rfx3
Dnajc1
Xk
Tnfrsf10b
Bcl7a
Srgap1
Pdcd6ip
Plin3
Gpi1
Ramp3
BC025446
Grin3a
Ccdc170
Gm10083
Nox4
Ddx6
Pcdhb21
Ube2j1
Ino80d
Adam23
Cdkn2b
Scimp
Fan1
Ido2
Usp31
Clec5a
4930578C19Rik
Med9
Rftn2
Ggt5
Gpm6a
4932415D10Rik
Rapgefl1
Pydc3
Abcg2
St6gal2
Rnh1
Stc2
E030019B06Rik
Cblb
Foxp3
Lyrm5
Pabpn1l
Smad2
Dgke
F930015N05Rik
Cxcr2
Trim66
Fnta
Fam76a
E130309F12Rik
Zfp93
Chordc1
Abcf1
Papln
Mmrn2
Scube1
Lsm6
Gpatch2l
Vezt
Impa2
Chrm4
Dgki
Elac1
Strbp
9230104L09Rik
Rps6ka6
Trim14
Cdk15
Abhd10
Tlr7
Gm6871
Col12a1
Znrf2
Phactr4
Kcnab2
Rif1
Ar
Tom1l1
Zfp641
Dda1
Sypl
Ptpru
Gja5
Cnr1
Synrg
Zfp112
Nupr1l
Hcn4
1700001C19Rik
Ttc9c
Synm
Dnajc27
Nkiras1
Clec1a
Fbxo3
Abhd16b
Thumpd2
Gan
Gldc
Fbxo47
Nov
D5Ertd579e
Btk
Amer2
Traip
Fbxo7
Mapk8
Arpc1b
Hnrnpa0
Tmed8
Frmd7
Frrs1
[truncated: 2,036 more rows]

## Sheet: mmu-miR-375-3p
TargetScan 8.0	miRTarBase		comegene
Cacng2	Insm1		Elavl4
Qk	Mxi1		Mtpn
Ntrk3	Usp1		Mxi1
Prlr	C1qbp		Jak2
Atxn7	Jak2		Pacsin1
Pde5a	Adipor2		Yap1
Ppargc1b	Ahr		Insm1
Chsy1	Mtpn		Cnih4
Rorb	Olfr75-ps1		Xiap
Grin2b	Yap1		Pdk1
Elavl4	Elavl4
Ube3a	Triml1
Bmpr2	Foxj3
Ebf3	Akap2
Myo9a	Pacsin1
Rs1	Lpin1
Epha4	Cnih4
Shox2	Atrn
Cpeb4	Rpsa
Usp13
Rbpj
Grm5
Xpr1
Rgs16
Zfpm2
Nr5a2
Tcf4
Tead1
Nufip2
Coro2a
Mtpn
Uhrf1bp1l
Wbp1l
Elavl2
Top1
Mxi1
Slc16a2
Pde4d
Zfhx4
Ppp2r2a
Eif3j1
Meis1
Atp7a
Mmd
Eif4g3
Spag9
Otp
Cept1
Zfp281
Cux1
Mgat4a
Pdgfc
Bahcc1
Evi5
Slc4a4
Commd8
Atxn1
Pde11a
Hnf1b
Fzd8
Ywhaz
Erc1
Tsc22d2
Sephs1
Sec23a
Mtf2
Med13
Ctbp2
Hs3st3b1
Grem2
Gphn
Jak2
Csnk2a1
Cyb5b
Casz1
Pak7
Klhl20
Gm9881
Rnd3
Ust
Sox6
Klf4
Aebp2
Ccdc117
Sfxn1
Ybx1
Pm20d1
Trps1
Ywhab
Akirin1
Rasd1
Isl2
Arhgef12
Has2
Kcnj3
Grik2
Senp2
Derl1
Arl4c
Timm8a1
Elk4
Tnpo1
Cast
Dnajc16
Arrdc3
Pacsin1
Cdkl3
Plxna4
Nr6a1
Enah
Bcorl1
Zranb1
Nfix
Uxs1
Ankhd1
Tbc1d9
Cers6
Mstn
Bmpr1b
Hlcs
Pax6
Map7d1
Tmem65
Rbm27
Rbm47
Ric3
Hoxa6
8430419L09Rik
Hoxa3
Abhd6
Mal2
Zfyve26
Foxf1
Ehmt1
Mbnl1
Mier3
Adat2
Gtf3c2
Golph3
Ube2e2
Lsm12
Sox12
Bcl6
Cdk5rap2
Tsc1
Vti1a
Map3k1
Prpf4b
Pla2r1
Lphn2
Wdr20
Lrp5
Nox4
Mettl10
Sfmbt1
Acsl3
Ascl1
Gata6
Tcf12
Atp1b1
Swt1
Mbnl3
Ccdc171
Itgb1bp2
Matr3
Yap1
Prkd1
Patz1
Rbm24
Proser1
Ski
Strada
Tmem150c
Dip2c
Atp2b3
Dlx5
Cdh20
Mapre2
Vps26b
Klf5
Mios
Cadm1
Frrs1
Pias1
Gpm6a
Itpkb
Mapkap1
Tfap2a
Atg2b
Phlpp1
Fzd7
Insm1
Rlf
Mpp5
Cdc37l1
Cnih4
Srrm3
Pdk3
Sox14
Sox21
Csrnp2
Map3k5
Atp8a2
Cenpm
Oprd1
Epb4.1l2
Ormdl1
Acsl5
Ap3m1
Slc6a20b
Nlk
Wibg
Gm9887
Serbp1
Mc1r
Sytl3
Cdk5r1
Papln
Sgms1
Nr2f2
B630005N14Rik
Ldlrap1
Gnrh1
Nell2
Slc25a12
Nat10
Rnf139
Hpd
Ret
Jund
Ggt7
Ormdl2
Smim4
Csrp2
Slc35b2
Adam15
Coq5
Slirp

## Sheet: mmu-miR-186-5p
TargetScan 8.0	miRTarBase			comegene
Zbtb20	Stxbp4			Frmd4a
Tmem245	Qpct			Nr5a2
Samd12	Noc3l			Srek1
Nbeal1	Mnat1			Ifi204
Map3k2	Ces2g			Mmp2
Nhsl2	Ccdc138			Wipf2
Grin2b	4933427D06Rik			Inpp1
Arih1	Tmem33
Ino80d	Tbl1xr1
Kcnb2	Stk32a
Zdbf2	Srek1
Hook3	Sp6
Dcx	Sltm
Bmpr2	Slc26a5
Ube3a	Samd4
Klhl32	Rprd2
Fam126b	Ptprb
Necab1	Nfia
Arhgap5	Ildr2
Pak3	Id4
B230217C12Rik	Hnrnpa3
Mib1	Heca
Mitf	Epm2aip1
Cux1	Crispld2
Gad2	Cpox
Nfat5	C230081A13Rik
Brwd3	Bach2
Gucy2f	Armc1
Hunk	Sp1
Fam120c	Acbd5
Tmf1	Mmp12
Lhx4	Gjc3
Negr1	Lrig2
Pcdh17	Ifi204
Rc3h2	Gdi2
Snx27	Fmnl2
Cadm2	Emc3
Slk	Frmd4a
Kctd16	Arsk
Cpeb4	A630033H20Rik
Xiap	Nelfa
Atl3	Opn5
Pigm	Utp23
Psd3	Intu
Mtf2	Colec12
Npas3	Nr5a2
Kl
Cacna1e
Sox11
Tardbp
Btbd3
Chic1
Rragd
B230219D22Rik
Rs1
Abl2
Slc7a2
Stag2
Rbfox2
Ap5m1
Thrb
Trappc8
Yy1
Zyg11b
Pura
Fam124b
Rps6ka3
Tgfbr2
Sesn3
Nsd1
Igdcc4
Bmp2k
Mier1
Chd9
Arhgap26
Tmtc1
Eif5
Galnt13
Qk
Kcna2
Bace1
Sbno1
Tmed5
Wnk3
Rbfox1
Ncam2
Ifi203
Gng12
Ppp1cb
Wnt5a
Gabra4
Spast
Ago2
Arap2
Cramp1l
Zfp644
Kcnj3
Sp4
Osbpl8
Ccser1
Ndnf
Sh3rf1
Otud4
Cdc73
Cenpq
Eri1
Crebzf
Olfr701
Tmem170b
Rnf150
Crebrf
Bbx
Klf7
Papd5
Pde3b
Ppip5k2
Purb
Pard6g
Appbp2
Ccnd2
Celf1
Zbtb41
Nr1d2
Klhl20
Pid1
Dennd5b
Eda
Hook1
Zfp36l1
Cyp2u1
Pbx1
Palm2
Dlg1
Nol4
Stk17b
Rps6kb1
Cep170
Invs
Zfp281
Zbtb7a
Hipk1
Sort1
Ccnt2
Ppfibp1
Itga6
Prss35
Cul5
Csnk2a1
D3Bwg0562e
Fndc3b
Ppp1r12a
Syap1
Pbrm1
Bicd2
Trove2
Fbxo33
Vkorc1l1
Ctnnd1
Mier3
Phc3
Actr2
Npr3
Igf1r
Cpeb3
Wasl
Acap2
Zcchc11
Cdk5r1
Fam160b1
Atp6v1g1
Hyou1
Fxr1
Cast
Trip4
Map2
Pik3ca
Unc5d
Pcdha10
Cpeb2
Nrg1
Tob1
4931406P16Rik
Col25a1
Zfyve16
Fbxl5
Trim67
Maml2
Zfp397
Zic5
Rab21
Shoc2
Rgs5
Rbm47
S100pbp
Pard3b
Lpgat1
Smurf2
Ddx3x
Ube2k
Epc2
Gpc6
Tc2n
Atl1
Ankrd12
Cdk14
Pcdhb16
Frmd4a
Pogk
Tnfrsf13c
Suv420h1
Luc7l3
Oxsr1
Spsb1
Eif3a
Asxl3
Apbb2
Tmem182
Exoc8
Kcnd2
Pds5b
Map4k3
Plxdc2
Pappa2
Nr3c2
Gria3
Greb1l
Rcor1
Smim15
Nxph1
Gpcpd1
Pls3
Csnk1a1
BC030336
Rnf11
Tsc22d2
Sppl2a
Dhrs9
Srp54a
Shprh
9430020K01Rik
Pde4d
Sucla2
Kctd3
Mob3b
Dcbld2
Ubr2
Pnpla8
Arhgap32
Nlgn3
Uhrf1bp1l
Zmym2
Slc23a2
Phf21b
Rnf170
Fam84a
Snx30
F930017D23Rik
Sgpp2
Atp2b4
Dlc1
App
Kpna1
Ncoa3
Bmpr1a
Cirh1a
Klf9
Cacng2
Rab6a
Parg
Lhfpl2
Klhl3
Phip
Asb15
Eif4e3
5730508B09Rik
Gtdc1
Jmy
Cntnap2
Ctbp2
Upf1
Srp54b
Cacna1c
Mapk9
Fyco1
Bach1
Morc2a
Chp1
Shank1
Prdm1
Zbtb1
Lrrc58
Rnf34
Mturn
Fut8
Daam1
Pan3
Tmed2
Amotl1
Tfap2b
Tbcel
Papd7
Rnf125
Myt1
Pabpc2
Tmbim6
Mctp1
Hspa4l
Mdga2
Abi2
Gja1
Slc17a8
Btf3
Ncoa2
Arhgap11a
Alk
Cntnap1
Dlg5
Akirin1
Ndst4
Psmd11
Etv3
Pvrl3
Xpot
Atp6v1e1
Gabbr1
Far1
Jph3
Tia1
Rbm25
Zfp608
Insm1
Ppp1cc
Fam13a
Dnajb9
Naa15
Dcun1d1
C1galt1
Uri1
Dnajc27
Pten
Lingo2
Nucks1
Zfp710
Zfand3
Appl1
Thap2
Wnt7a
Gopc
Jag1
Tapt1
Ahcyl1
Ank2
Dbt
Man1a2
Trabd2b
Msrb3
Gpr85
Icmt
Gpm6a
Ppm1b
Rfwd2
Suz12
Pam
Trpm3
Sipa1l3
Trpc1
Pdk3
Tbc1d15
Zfp831
Slc22a23
Tbc1d12
Ubr3
Hmgb2
Bcl11b
Cnst
Ccdc122
Styk1
Atxn7
Wac
Abhd2
Igf1
Dek
Epn2
Fam134b
Zc3h12b
Dmd
Asb7
Nr5a2
Crebbp
Tgfbrap1
Eif4b
Rnf181
Smlr1
Amigo2
Ticam2
Timm8a1
Gdf6
Pik3r3
Slfn4
Tcf20
Rfx5
Serpine2
Igsf11
Mex3a
Syt7
Crk
Synpo2
Rev1
Tgoln1
Tmem184a
Agfg1
Mcfd2
Serinc3
Ube2w
Ttpa
Pias2
Dpp9
Setd8
Plch1
Cdc5l
Cldn1
Zmym4
Camta1
Mastl
Cd200r1
Irf4
Mdn1
Nup153
Scarf1
Rims2
Glt8d2
Trip12
Luc7l2
Atxn7l3b
Rb1cc1
Fam193b
Pou5f1
Ripk2
Dcaf8
Mtss1l
Lphn2
Slc9a2
D1Ertd622e
Pdgfc
Eif2d
Dnajb2
9330159F19Rik
Dhx15
Srpk1
Khdrbs3
Pabpc1
Fndc3a
Morf4l1
Ces5a
Smarca5
Sall1
Pspc1
Zfp36l2
Abcc1
Chtf8
Dync1i2
Wwox
Gabpb1
Lrrc39
Zfand4
Srek1
Riok3
Diras2
Sec62
Rhoq
Pxdc1
Cdh11
Gm765
Cept1
Satb1
Hnrnpa2b1
Nol4l
Ndrg3
Cltc
Cdkl4
Serping1
Dusp7
AC115689.1
Ube2r2
Stpg2
Rab11b
Col5a2
Ifnab
Nras
Gja6
Cd55
Fam63b
Fam46c
Phactr1
Eif5b
Cdc42bpa
Cxcl13
Sept7
Brinp2
Eif4e
B3galt2
Egfr
Cldn25
Hnmt
Sept11
Gnaz
Tpr
Fhl5
Jag2
Cobll1
Zcchc14
Srpk2
Agbl2
Slc16a9
Pdcd4
Usp15
Efemp1
Hyal6
Plaa
Sin3a
Ptges3
Ghr
Bmp3
Tmod1
Psme3
Prkar2b
Rbm26
March7
Cul3
Plxna4
Pdcd10
Rufy2
Ywhae
Paqr8
Tmem260
Cabs1
Osgin2
March3
Shank2
Kpna6
Nup35
Tm4sf19
Slc6a20b
Sgms2
Slc24a5
Fam104a
Ifi204
Fgb
Nrp1
Ostf1
Rab12
Tsg101
Tmem151b
Cdk6
Fip1l1
Ipo5
Mat2a
Ppm1g
Tmem222
Aftph
Cask
Spp1
Lsm1
Dnm3
Ric8b
Eed
Mmp27
Mettl10
Msantd3
Golga4
Mtf1
Senp6
Nlrc4
Fgf4
Grin3a
Fgf10
Ss18
Foxd1
Hoxa9
Chsy3
Cldn22
Helz
Kansl1
Hddc3
Atmin
Efcab2
Txlna
Mon2
Nog
Zmpste24
Tmed4
Calb1
Mapk1
Gzf1
Ace3
Ipo7
Gm6658
St13
Ube2e3
Foxj3
Rnf20
Slc10a2
Kdelr1
Usp48
Baz1a
Cdh10
Pak7
Myt1l
Hexim1
Lrrn1
Nrg2
Gm6133
Galc
Scaf8
Grin2a
Mapk6
Il2
Ficd
Ube2b
Prdx6
Pls1
Gphn
Ep300
Eif2s2
Wdr5b
Cxxc5
Mpp3
Ankrd28
Nus1
Tsku
Prpf38b
Angel2
Pald1
Eif2ak1
Phactr3
Bahd1
Mllt6
Smad6
Kif13a
Cenpo
Hnrnpu
Fam120a
Mmab
Rhbdf2
Zfp592
Otc
Ugp2
Pfkfb4
Zbtb21
Med6
Rasa3
Ifrd1
Top2b
Aplp2
Smpd3
Ssfa2
Pcsk1
Usf2
Fer
Mex3b
Rnf216
Gm10797
Mettl8
Ppp2r2c
Naa25
Syt11
Fam78b
Gosr1
Mapkap1
Prpf39
Camk2b
Nt5c2
Pigv
Exoc5
Trpm6
Cycs
Clec4a2
Foxk2
Kmt2e
Celf3
Naa16
Ldlrad3
Aldh7a1
Dimt1
Mmaa
Mafg
Hmgn5
Dcaf6
Htr1f
Kif3c
Syngr3
Gabrb1
Frmd4b
Tmem35
Wtip
Zzz3
Zfp651
Ext1
Spryd3
Cdr2l
Ncbp2
Gtf3c2
Abcd3
Btrc
Tfap2a
Tcf21
Nasp
Itga3
Zbtb39
Fam57a
Sh3kbp1
Rsrc2
Kazn
Ssbp2
Stau2
Reep3
Fgr
Klhl10
Il15
D6Wsu163e
Tlx3
Phlda3
Ubac1
Fzd9
Hnrnpul2
Letm1
Lpar6
Tmem126a
Cinp
Zfp385a
Susd1
Cep57
Gpn1
Cdkl1
Slc16a3
Myh7b
1700019N19Rik
Bckdhb
Swt1
Trf
Atp1a2
Zrsr2
Lrrc10b
Herc4
Phc1
Atg7
Skp1a
Mrpl17
Tlcd1
Tomm6
Sytl3
Nckap1
Atp5j
Ahsa2
Col3a1
Tmem5
Rnf130
Mdga1
Kbtbd3
Bbip1
Lyl1
Cul1
Adhfe1
Ttc19
Smndc1
Letmd1
Ndufb9
Aven
