# Supplementary material for: PCSK9i promoting the transformation of AS plaques into a stable plaque by targeting the miR-186-5p/Wipf2 and miR-375-3p/Pdk1/Yap1 in ApoE−/− mice
Source: Front Med (Lausanne). 2024 Feb 26;11:1284199. doi: 10.3389/fmed.2024.1284199 (PMC11002805; doi:10.3389/fmed.2024.1284199)
Supplement: Supplementary file 7 [file Table_7.XLSX]

## Sheet: KEEG 12miRNA target gene
Category	Term	Count	%	PValue	Genes	List Total	Pop Hits	Pop Total	Fold Enrichment	Bonferroni	Benjamini	FDR
KEGG_PATHWAY	mmu05217:Basal cell carcinoma	11	3.1339	1.26121e-07	FZD1, TCF7L2, SHH, FZD3, WNT11, FZD5, GADD45A, FZD6, FZD8, WNT7A, WNT3	160	63	9011	9.83343	3.03948e-05	1.99265e-05	1.77768e-05
KEGG_PATHWAY	mmu04916:Melanogenesis	13	3.7037	1.65365e-07	FZD1, TCF7L2, FZD3, FZD5, FZD6, FZD8, WNT7A, MITF, GNAO1, WNT11, CREB1, CALM1, WNT3	160	100	9011	7.32144	3.98522e-05	1.99265e-05	1.77768e-05
KEGG_PATHWAY	mmu05226:Gastric cancer	15	4.2735	3.60872e-07	FZD1, RB1, TCF7L2, TGFB2, FZD3, FZD5, GADD45A, FZD6, FZD8, WNT7A, TGFBR1, SHH, WNT11, BCL2, WNT3	160	150	9011	5.63187	8.69663e-05	2.899e-05	2.58625e-05
KEGG_PATHWAY	mmu04934:Cushing syndrome	15	4.2735	9.26466e-07	FZD1, RB1, ATF2, TCF7L2, FZD3, FZD5, FZD6, FZD8, WNT7A, WNT11, CREB1, SP1, LDLR, WNT3, CREB5	160	162	9011	5.2147	0.000223254	5.58196e-05	4.97976e-05
KEGG_PATHWAY	mmu05224:Breast cancer	14	3.9886	1.77859e-06	FZD1, RB1, TCF7L2, FZD3, FZD5, GADD45A, FZD6, PTEN, FZD8, WNT7A, DLL1, WNT11, SP1, WNT3	160	147	9011	5.36369	0.000428548	8.5728e-05	7.64793e-05
KEGG_PATHWAY	mmu05200:Pathways in cancer	27	7.69231	2.68676e-06	RB1, PTEN, DLL1, HIF1A, SHH, WNT11, ITGAV, WNT3, RUNX1T1, FZD1, TCF7L2, FZD3, TGFB2, RALBP1, FZD5, GADD45A, FZD6, WNT7A, FZD8, MITF, TGFBR1, CXCL12, SP1, TRAF3, BCL2, IL6ST, CALM1	160	543	9011	2.80038	0.000647301	0.000107918	9.62757e-05
KEGG_PATHWAY	mmu04390:Hippo signaling pathway	14	3.9886	3.73765e-06	FZD1, TCF7L2, TGFB2, FZD3, FZD5, FZD6, FZD8, WNT7A, YWHAZ, TGFBR1, WNT11, ID2, WNT3, TEAD3	160	157	9011	5.02205	0.00090037	0.000128682	0.000114799
KEGG_PATHWAY	mmu04550:Signaling pathways regulating pluripotency of stem cells	13	3.7037	6.24832e-06	ACVR1, FZD1, FZD3, FZD5, FZD6, FZD8, WNT7A, INHBB, MAPK14, WNT11, ID2, IL6ST, WNT3	160	140	9011	5.2296	0.00150472	0.000188231	0.000167924
KEGG_PATHWAY	mmu05225:Hepatocellular carcinoma	14	3.9886	1.15391e-05	FZD1, RB1, TCF7L2, TGFB2, FZD3, FZD5, GADD45A, FZD6, PTEN, FZD8, WNT7A, TGFBR1, WNT11, WNT3	160	174	9011	4.53139	0.00277707	0.000308991	0.000275655
KEGG_PATHWAY	mmu05205:Proteoglycans in cancer	15	4.2735	1.47169e-05	FZD1, TGFB2, FZD3, FZD5, FZD6, FZD8, WNT7A, MAPK14, HIF1A, SHH, WNT11, TIMP3, FLNB, ITGAV, WNT3	160	205	9011	4.12088	0.00354052	0.000354678	0.000316414
KEGG_PATHWAY	mmu04360:Axon guidance	13	3.7037	8.18119e-05	SEMA5B, EPHA4, FZD3, LIMK1, ROBO1, PPP3CA, EFNA3, SHH, CXCL12, DPYSL2, NCK2, PLXNC1, SRGAP2	160	181	9011	4.04499	0.0195244	0.00179242	0.00159905
KEGG_PATHWAY	mmu04150:mTOR signaling pathway	12	3.4188	9.99775e-05	FZD1, FZD3, WNT11, FZD5, MAPKAP1, FZD6, RRAGD, PTEN, GRB10, FZD8, WNT7A, WNT3	160	157	9011	4.30462	0.0238078	0.00200788	0.00179126
KEGG_PATHWAY	mmu04728:Dopaminergic synapse	10	2.849	0.000620909	GNAO1, ATF2, PPP3CA, CREB1, KIF5C, KIF5A, MAPK14, CALM1, GRIN2B, CREB5	160	135	9011	4.17176	0.139021	0.0115107	0.0102689
KEGG_PATHWAY	mmu04310:Wnt signaling pathway	11	3.1339	0.00086783	FZD1, TCF7L2, PPP3CA, FZD3, WNT11, FZD5, FZD6, FZD8, WNT7A, APCDD1, WNT3	160	171	9011	3.62284	0.188798	0.0149391	0.0133274
KEGG_PATHWAY	mmu05031:Amphetamine addiction	7	1.9943	0.00131604	ATF2, PPP3CA, CREB1, GRIN3A, CALM1, GRIN2B, CREB5	160	69	9011	5.7135	0.271942	0.0211444	0.0188632
KEGG_PATHWAY	mmu05165:Human papillomavirus infection	16	4.5584	0.00179871	FZD1, RB1, TCF7L2, FZD3, FZD5, FZD6, PTEN, FZD8, WNT7A, WNT11, CREB1, TRAF3, ITGAV, WNT3, ITGA9, CREB5	160	362	9011	2.48923	0.35201	0.0270931	0.0241702
KEGG_PATHWAY	mmu05161:Hepatitis B	10	2.849	0.00233816	RB1, ATF2, TGFB2, CREB1, TRAF3, BCL2, MAPK14, YWHAZ, TGFBR1, CREB5	160	163	9011	3.45514	0.43116	0.0331468	0.0295708
KEGG_PATHWAY	mmu05010:Alzheimer disease	16	4.5584	0.00309508	FZD1, FZD3, FZD5, FZD6, FZD8, ATP2A2, SLC39A10, WNT7A, GRIN2B, BACE1, PPP3CA, WNT11, KIF5C, KIF5A, CALM1, WNT3	160	383	9011	2.35274	0.526247	0.0414396	0.036969
KEGG_PATHWAY	mmu05022:Pathways of neurodegeneration - multiple diseases	18	5.12821	0.00385937	FZD1, PRNP, FZD3, FZD5, FZD6, FZD8, ATP2A2, WNT7A, UBE2G1, MAPK14, GRIN2B, PPP3CA, WNT11, KIF5C, KIF5A, BCL2, CALM1, WNT3	160	471	9011	2.15231	0.606198	0.0489531	0.0436718
KEGG_PATHWAY	mmu04261:Adrenergic signaling in cardiomyocytes	9	2.5641	0.00541326	ATF2, CREB1, BCL2, ATP2A2, ATP2B2, MAPK14, CALM1, SLC8A1, CREB5	160	152	9011	3.33466	0.729678	0.0652298	0.0581926
KEGG_PATHWAY	mmu05202:Transcriptional misregulation in cancer	11	3.1339	0.00624984	BCL11B, SP1, GADD45A, ID2, ASPSCR1, HMGA2, MITF, MLLT3, ETV5, HOXA11, RUNX1T1	160	224	9011	2.76565	0.779297	0.0717244	0.0639865
KEGG_PATHWAY	mmu04350:TGF-beta signaling pathway	7	1.9943	0.00690107	ACVR1, GREM2, TGFB2, SP1, ID2, INHBB, TGFBR1	160	96	9011	4.10658	0.81155	0.0755981	0.0674423
KEGG_PATHWAY	mmu05215:Prostate cancer	7	1.9943	0.00799057	RB1, TCF7L2, CREB1, BCL2, PTEN, ETV5, CREB5	160	99	9011	3.98213	0.855354	0.0837273	0.0746945
KEGG_PATHWAY	mmu04915:Estrogen signaling pathway	8	2.2792	0.00945226	GNAO1, ATF2, GABBR2, CREB1, SP1, BCL2, CALM1, CREB5	160	134	9011	3.36231	0.898615	0.0949165	0.0846765
KEGG_PATHWAY	mmu05030:Cocaine addiction	5	1.4245	0.00994127	ATF2, CREB1, GRIN3A, GRIN2B, CREB5	160	48	9011	5.86654	0.90999	0.0958339	0.085495
KEGG_PATHWAY	mmu05412:Arrhythmogenic right ventricular cardiomyopathy	6	1.7094	0.0114453	TCF7L2, SGCB, ATP2A2, ITGAV, SLC8A1, ITGA9	160	77	9011	4.38847	0.937603	0.102185	0.0911605
KEGG_PATHWAY	mmu04022:cGMP-PKG signaling pathway	9	2.5641	0.0114481	ATF2, PPP3CA, CREB1, ATP2A2, ATP2B2, CALM1, SLC8A1, CREB5, GTF2I	160	173	9011	2.92988	0.937644	0.102185	0.0911605
KEGG_PATHWAY	mmu05163:Human cytomegalovirus infection	11	3.1339	0.0151287	GNAO1, RB1, ATF2, PPP3CA, CREB1, CXCL12, SP1, ITGAV, MAPK14, CALM1, CREB5	160	256	9011	2.41995	0.974622	0.130215	0.116166
KEGG_PATHWAY	mmu04218:Cellular senescence	9	2.5641	0.016114	RB1, PPP3CA, TGFB2, GADD45A, PTEN, MAPK14, CALM1, TGFBR1, HIPK3	160	184	9011	2.75472	0.980062	0.133913	0.119466
KEGG_PATHWAY	mmu05020:Prion disease	11	3.1339	0.0201742	PRNP, ATF2, PPP3CA, CREB1, GRIN3A, KIF5C, KIF5A, NCAM1, MAPK14, GRIN2B, CREB5	160	268	9011	2.31159	0.99264	0.162066	0.144582
KEGG_PATHWAY	mmu04144:Endocytosis	11	3.1339	0.0221028	RAB10, KIF5C, PSD3, CLTC, KIF5A, ARAP2, CBLB, STAM, LDLR, TGFBR1, RAB11B	160	272	9011	2.2776	0.995422	0.166947	0.148936
KEGG_PATHWAY	mmu05410:Hypertrophic cardiomyopathy	6	1.7094	0.0221672	TGFB2, SGCB, ATP2A2, ITGAV, SLC8A1, ITGA9	160	91	9011	3.71332	0.995494	0.166947	0.148936
KEGG_PATHWAY	mmu05222:Small cell lung cancer	6	1.7094	0.0240951	RB1, GADD45A, TRAF3, BCL2, PTEN, ITGAV	160	93	9011	3.63347	0.9972	0.175967	0.156983
KEGG_PATHWAY	mmu05414:Dilated cardiomyopathy	6	1.7094	0.0250984	TGFB2, SGCB, ATP2A2, ITGAV, SLC8A1, ITGA9	160	94	9011	3.59481	0.997814	0.177903	0.15871
KEGG_PATHWAY	mmu04925:Aldosterone synthesis and secretion	6	1.7094	0.0340939	ATF2, CREB1, ATP2B2, CALM1, LDLR, CREB5	160	102	9011	3.31287	0.999766	0.234761	0.209434
KEGG_PATHWAY	mmu04010:MAPK signaling pathway	11	3.1339	0.0351722	ATF2, PPP3CA, TGFB2, EFNA3, GADD45A, TAOK1, NF1, FLNB, MAPK14, TGFBR1, MAP3K12	160	294	9011	2.10716	0.999821	0.235459	0.210056
KEGG_PATHWAY	mmu04922:Glucagon signaling pathway	6	1.7094	0.0366183	ATF2, PPP3CA, CREB1, SIK1, CALM1, CREB5	160	104	9011	3.24916	0.999875	0.238514	0.212782
KEGG_PATHWAY	mmu04927:Cortisol synthesis and secretion	5	1.4245	0.0380709	ATF2, CREB1, SP1, LDLR, CREB5	160	72	9011	3.91102	0.999913	0.240184	0.214272
KEGG_PATHWAY	mmu00514:Other types of O-glycan biosynthesis	4	1.1396	0.0397833	ST6GAL1, GALNT4, C1GALT1, EOGT	160	43	9011	5.23895	0.999944	0.240184	0.214272
KEGG_PATHWAY	mmu05152:Tuberculosis	8	2.2792	0.0400297	PPP3CA, TGFB2, CREB1, NFYA, BCL2, MAPK14, CALM1, PLA2R1	160	180	9011	2.50306	0.999947	0.240184	0.214272
KEGG_PATHWAY	mmu04024:cAMP signaling pathway	9	2.5641	0.0408612	GABBR2, ADCYAP1R1, CREB1, GRIN3A, ATP2A2, ATP2B2, CALM1, GRIN2B, CREB5	160	220	9011	2.30395	0.999957	0.240184	0.214272
KEGG_PATHWAY	mmu04962:Vasopressin-regulated water reabsorption	4	1.1396	0.0421585	CREB1, DYNLL2, CREB5, RAB11B	160	44	9011	5.11989	0.999969	0.24191	0.215812
KEGG_PATHWAY	mmu05167:Kaposi sarcoma-associated herpesvirus infection	9	2.5641	0.0446411	RB1, TCF7L2, PPP3CA, CREB1, TRAF3, MAPK14, IL6ST, CALM1, HIF1A	160	224	9011	2.26281	0.999983	0.246554	0.219955
KEGG_PATHWAY	mmu05212:Pancreatic cancer	5	1.4245	0.045014	RB1, TGFB2, RALBP1, GADD45A, TGFBR1	160	76	9011	3.70518	0.999985	0.246554	0.219955
KEGG_PATHWAY	mmu04724:Glutamatergic synapse	6	1.7094	0.0493794	GNAO1, PPP3CA, GRIN3A, SLC1A2, SLC17A7, GRIN2B	160	113	9011	2.99038	0.999995	0.264454	0.235924
KEGG_PATHWAY	mmu05210:Colorectal cancer	5	1.4245	0.0697915	TCF7L2, TGFB2, GADD45A, BCL2, TGFBR1	160	88	9011	3.19993	1	0.365647	0.326199
KEGG_PATHWAY	mmu05166:Human T-cell leukemia virus 1 infection	9	2.5641	0.0748128	RB1, ATF2, PPP3CA, TGFB2, CREB1, CRTC3, PTEN, TGFBR1, CREB5	160	250	9011	2.02747	1	0.380618	0.339555
KEGG_PATHWAY	mmu04380:Osteoclast differentiation	6	1.7094	0.0758077	PPP3CA, TGFB2, CREB1, MITF, MAPK14, TGFBR1	160	128	9011	2.63994	1	0.380618	0.339555
KEGG_PATHWAY	mmu04926:Relaxin signaling pathway	6	1.7094	0.0777976	GNAO1, ATF2, CREB1, MAPK14, TGFBR1, CREB5	160	129	9011	2.61948	1	0.382637	0.341357
KEGG_PATHWAY	mmu01522:Endocrine resistance	5	1.4245	0.0818171	RB1, SP1, BCL2, MAPK14, DLL1	160	93	9011	3.02789	1	0.386835	0.345102
KEGG_PATHWAY	mmu04068:FoxO signaling pathway	6	1.7094	0.0818614	TGFB2, GADD45A, SETD7, PTEN, MAPK14, TGFBR1	160	131	9011	2.57948	1	0.386835	0.345102
KEGG_PATHWAY	mmu04070:Phosphatidylinositol signaling system	5	1.4245	0.0894928	CDS1, INPP5D, PTEN, CALM1, PI4K2A	160	96	9011	2.93327	1	0.414765	0.370018
KEGG_PATHWAY	mmu03250:Viral life cycle - HIV-1	4	1.1396	0.092602	MLLT3, ELL2, AFF4, BICD1	160	61	9011	3.69303	1	0.421077	0.37565
KEGG_PATHWAY	mmu04713:Circadian entrainment	5	1.4245	0.0947963	GNAO1, ADCYAP1R1, CREB1, CALM1, GRIN2B	160	98	9011	2.87341	1	0.423072	0.37743

## Sheet: KEEG 4miRNA target gene
Category	Term	Count	%	PValue	Genes	List Total	Pop Hits	Pop Total	Fold Enrichment	Bonferroni	Benjamini	FDR
KEGG_PATHWAY	mmu05200:Pathways in cancer	7	21.875	0.000145902	CDKN1B, ROCK1, KIT, PTEN, JAK2, ETS1, FGFR2	16	543	9011	7.26024	0.0137661	0.0138607	0.0138607
KEGG_PATHWAY	mmu04151:PI3K-Akt signaling pathway	5	15.625	0.00238438	CDKN1B, KIT, PTEN, JAK2, FGFR2	16	359	9011	7.84384	0.202909	0.113258	0.113258
KEGG_PATHWAY	mmu05230:Central carbon metabolism in cancer	3	9.375	0.00568957	KIT, PTEN, FGFR2	16	69	9011	24.4864	0.418447	0.175767	0.175767
KEGG_PATHWAY	mmu01521:EGFR tyrosine kinase inhibitor resistance	3	9.375	0.00740074	PTEN, JAK2, FGFR2	16	79	9011	21.3869	0.50623	0.175767	0.175767
KEGG_PATHWAY	mmu05215:Prostate cancer	3	9.375	0.011431	CDKN1B, PTEN, FGFR2	16	99	9011	17.0663	0.664521	0.217189	0.217189
KEGG_PATHWAY	mmu04550:Signaling pathways regulating pluripotency of stem cells	3	9.375	0.0220449	LIF, JAK2, FGFR2	16	140	9011	12.0683	0.879691	0.349044	0.349044
KEGG_PATHWAY	mmu04014:Ras signaling pathway	3	9.375	0.0568922	KIT, ETS1, FGFR2	16	235	9011	7.18963	0.996169	0.772109	0.772109
KEGG_PATHWAY	mmu05206:MicroRNAs in cancer	3	9.375	0.0887433	CDKN1B, ROCK1, PTEN	16	303	9011	5.57611	0.999853	1	1
