# Supplementary material for: PCSK9i promoting the transformation of AS plaques into a stable plaque by targeting the miR-186-5p/Wipf2 and miR-375-3p/Pdk1/Yap1 in ApoE−/− mice
Source: Front Med (Lausanne). 2024 Feb 26;11:1284199. doi: 10.3389/fmed.2024.1284199 (PMC11002805; doi:10.3389/fmed.2024.1284199)
Supplement: Supplementary file 8 [file Table_8.XLSX]

## Sheet: Sheet1
Source code of R
setwd("~/Desktop")
library(tidyverse)
library("BiocManager")
##BiocManager::install('org.Mm.eg.db')##
library(org.Hs.eg.db)
library(org.Mm.eg.db)
library(clusterProfiler)
DEG= read.csv(file = '~/Desktop/gene.csv') # 字符串不改为因子
genelist <- bitr(DEG$Gene, fromType="SYMBOL",
toType="ENTREZID", OrgDb='org.Mm.eg.db')
DEG <- inner_join(DEG,genelist,by=c("Gene"="SYMBOL"))
ego <- enrichGO(gene = DEG$ENTREZID,
OrgDb = org.Mm.eg.db,
ont = "all",
pAdjustMethod = "BH",
minGSSize = 1,
pvalueCutoff =0.05,
qvalueCutoff =0.05,
readable = TRUE)
ego_res <- ego@result
#3. 可视化
##3.1 柱状图
barplot(ego, showCategory = 20,color = "pvalue")
##3.2 气泡图
dotplot(ego, showCategory = 20)
##3.3 分类展示
barplot(ego, drop = TRUE, showCategory =10,split="ONTOLOGY") +
facet_grid(ONTOLOGY~., scale='free')
dotplot(ego,showCategory = 10,split="ONTOLOGY") +
facet_grid(ONTOLOGY~., scale='free')
dev.off()
#KEGG
kk <- enrichKEGG(gene = DEG$ENTREZID,
organism = 'mmu',
pvalueCutoff = 0.1,
qvalueCutoff =0.1)
kk_res <- kk@result
save(kk,kk_res,file = "KEGG_SPP1_DEG.Rdata")
#柱状图
barplot(kk, showCategory = 20,color = "pvalue")
#气泡图
dotplot(kk, showCategory = 20)
dev.off()
rt = read.table(file = 'gene.txt',sep = '\t',header = T,quote = '')
keggSig = rt[rt$PValue < 0.05,]
library(tidyr)
keggSig = separate(keggSig, Term, sep = ":",
into = c("ID", "Term"))
library(ggplot2)
ggplot(keggSig,aes(x=Fold.Enrichment,y=Term)) +
geom_point(aes(size=Count,color=-1*log10(PValue)))+
scale_colour_gradient(low="green",high="red")+
labs(
color=expression(-log[10](P.value)),
size="Gene number",
x="Fold enrichment"
# y="Pathway name",
# title="Pathway enrichment")
)+
theme_bw()+
theme(
axis.text.y = element_text(size = rel(1.3)),
axis.title.x = element_text(size=rel(1.3)),
axis.title.y = element_blank()
)
ggsave('plot.pdf',width = 7,height = 4)
## install.packages("ggrepel")
## install.packages("ggplot2")
## install.packages("openxlsx")
library(ggplot2)
library(ggrepel)
library(openxlsx)
setwd("~/Desktop")
data= read.csv(file = '~/Desktop/mc.csv') # 字符串不改为因子
rownames(data)=data$Target
data=data[,-(1)]
data$mC=log2(data$mC)
data$P值=-(log10(data$P值))
sum(is.na(data))
data<-na.omit(data)
colnames(data) <- c("log2FC", "log10PValue")
cut_off_p =-log10(0.05)
cut_off_log2FC =1
data$Sig = ifelse(data$log10PValue > cut_off_p & #根据阈值筛选差异显著的上下调基因，与差异不显著的基因
abs(data$log2FC) >= cut_off_log2FC, #abs绝对值
ifelse(data$log2FC > cut_off_log2FC ,'Up','Down'),'no')
data = data.frame(data)
table(data$Sig)
###绘图——基础火山图###
p1 <- ggplot(data, aes(x =log2FC, y=log10PValue, colour=Sig)) + #x、y轴取值限制，颜色根据"Sig"
geom_point(alpha=0.65, size=2) + #点的透明度、大小
scale_color_manual(values=c("#546de5", "#d2dae2","#ff4757")) + xlim(c(-30, 30)) + #调整点的颜色和x轴的取值范围
geom_vline(xintercept=c(-cut_off_log2FC,cut_off_log2FC),lty=4,col="black",lwd=0.8) + #添加x轴辅助线,lty函数调整线的类型："twodash"、"longdash"、"dotdash"、"dotted"、"dashed"、"solid"、"blank"
geom_hline(yintercept = -log10(cut_off_p), lty=4,col="black",lwd=0.8) + #添加y轴辅助线
labs(x="log2FC", y="-log10PValue") + #x、y轴标签
ggtitle("m/c") + #标题
theme_bw() + # 主题，help(theme)查找其他个性化设置
theme(plot.title = element_text(hjust = 0.5),
legend.position="right",
legend.title = element_blank()
)
p1 #出图
##热图###
library(pheatmap)
library(RColorBrewer)
setwd("~/Desktop")
data= read.csv(file = '~/Desktop/T8c.csv') # 字符串不改为因子
colnames(data) <- c("gene_name","C1", "C2","C3","M1","M2","M3","T8 1","T8 2","T83","P8 1","P8 2","P8 3")
data[is.na(data)] <- 0
rownames(data)=data$gene_name
data=data[,-(1)]
data=as.matrix(data)
fenzu= read.csv(file = '~/Desktop/fenzu.csv') # 字符串不改为因子
group <-read.csv(file = '~/Desktop/fenzu.csv',sep="\t",header=TRUE,row.names=1,check.names=FALSE)
rownames(fenzu)=fenzu$X
fenzu-as.matrix(fenzu)
fenzu=fenzu[,-(1)]
# 2，绘图
colormap <- colorRampPalette(rev(brewer.pal(n = 7, name = "RdBu")))(100)
colormap <- colorRampPalette(rev(brewer.pal(n = 7, name = "PuOr")))(100)
colormap <- colorRampPalette(rev(brewer.pal(n = 7, name = "PRGn")))(100)
colormap <- colorRampPalette(rev(brewer.pal(n = 7, name = "PiYG")))(5)
colormap <- colorRampPalette(rev(brewer.pal(n = 7, name = "RdYlBu")))(100)
pheatmap(data,
#annotation_row=fenzu, # （可选）指定行分组文件
# annotation_col=dfSample, # （可选）指定列分组文件
show_colnames = TRUE, # 是否显示列名
show_rownames=TRUE, # 是否显示行名
fontsize=5, # 字体大小
color = colormap, # 指定热图的颜色
annotation_legend=TRUE, # 是否显示图例
border_color=NA, # 边框颜色 NA表示没有
scale="row", # 指定归一化的方式。"row"按行归一化，"column"按列归一化，"none"不处理
cluster_rows = FALSE, # 是否对行聚类
cluster_cols = FALSE # 是否对列聚类
)
