# Supplementary material for: PCSK9i promoting the transformation of AS plaques into a stable plaque by targeting the miR-186-5p/Wipf2 and miR-375-3p/Pdk1/Yap1 in ApoE−/− mice
Source: Front Med (Lausanne). 2024 Feb 26;11:1284199. doi: 10.3389/fmed.2024.1284199 (PMC11002805; doi:10.3389/fmed.2024.1284199)
Supplement: Supplementary file 9 [file Table_9.XLSX]

## Sheet: Yap1 cq
raw data				the expression levels of Yap1
Yap1							△Ct						2^-△Ct						2^-△△Ct
		Control	AS	PCSK9	Atorvastatin			Control	AS	PCSK9	Atorvastatin			Control	AS	PCSK9	Atorvastatin			Control	AS	PCSK9i	Atorvastatin
	1	34.8403	32.9962	31.8475	31.5631		1	10.2336	9.44712	5.57283	7.47003		1	0.000830601	0.00143263	0.0210092	0.00564024		1	0.161274	0.278167	4.07928	1.09514
	2	35.0061	31.6951	33.2695	32.6409		2	8.22127	8.77098	6.23615	7.63065		2	0.00335082	0.00228914	0.0132658	0.00504599		2	0.650615	0.444473	2.57576	0.979758
	3	32.5698	33.0897	31.7012	33.9057		3	7.13491	7.36366	5.87917	8.13144		3	0.00711505	0.00607178	0.01699	0.00356609		3	1.3815	1.17893	3.29887	0.692413
	4	33.789	33.4835	29.7055	30.4788		4	7.85375	7.99179	6.35304	8.16545		4	0.00432299	0.00392855	0.0122333	0.003483		4	0.839377	0.762789	2.37529	0.676279
	5	31.7426	31.3381	31.8623	30.3773		5	8.30494	7.60806	7.19461	6.97098		5	0.00316202	0.00512562	0.00682665	0.00797124		5	0.613957	0.995219	1.3255	1.54774
	6	30.4324	31.0175	31.9279	31.2528		6	6.64846	8.18234	6.8846	7.66652		6	0.00996814	0.00344246	0.00846309	0.00492208		6	1.93547	0.668409	1.64324	0.9557
	7	30.6387	30.2328	30.1566	31.0079		7	7.09748	7.90207	6.52762	7.22578		7	0.00730205	0.00418062	0.010839	0.00668074		7	1.41781	0.811733	2.10456	1.29717
														0.00515024
U6
		Control	AS	PCSK9	Rosuvastatin
	1	24.6068	23.5491	26.2746	24.0931
	2	26.7848	22.9242	27.0334	25.0103
	3	25.4349	25.726	25.822	25.7742
	4	25.9352	25.4917	23.3524	22.3133
	5	23.4376	23.73	24.6677	23.4063
	6	23.7839	22.8352	25.0433	23.5863
	7	23.5412	22.3307	23.629	23.7821

## Sheet: Pdk1 cq
raw data				the expression levels of Pdk1
Pdk1							△Ct						2^（-△Ct）						2^-△△Ct
		Control	AS	PCSK9	Atorvastatin			Control	AS	PCSK9	Atorvastatin			Control	AS	PCSK9	Atorvastatin			Control	AS	PCSK9i	Atorvastatin
	1	32.5384	32.3942	31.929	33.5527		1	8.39595	7.90776	6.96323	8.28913		1	0.0029687	0.00416416	0.00801417	0.00319685		1	0.476399	0.668238	1.28606	0.513011
	2	31.3209	33.2556	30.5797	35.3464		2	7.89618	7.9677	6.59196	9.72888		2	0.00419771	0.0039947	0.0103663	0.00117846		2	0.673623	0.641045	1.66352	0.189112
	3	29.9668	31.4562	31.268	30.9734		3	7.81021	7.49466	6.37394	8.23991		3	0.00445545	0.00554477	0.0120574	0.00330781		3	0.714983	0.88979	1.9349	0.530817
	4	31.2634	34.091	33.0008	30.1137		4	7.55192	9.22926	6.46219	6.71061		4	0.005329	0.00166616	0.011342	0.00954782		4	0.855165	0.267375	1.82009	1.53218
	5	35.1387	32.5433	30.5209	34.9982		5	6.5239	6.81028	4.44086	6.98421		5	0.010867	0.00891052	0.0460436	0.00789848		5	1.74387	1.42991	7.38879	1.2675
	6	30.8121	31.5399	29.5523	30.3652		6	7.08593	8.17556	6.21703	7.42359		6	0.00736077	0.00345869	0.0134427	0.00582474		6	1.18121	0.555029	2.15721	0.934718
	7	30.1102	31.4319	28.7631	33.6856		7	7.59302	7.45802	6.1364	7.91516		7	0.00517932	0.00568738	0.0142155	0.00414285		7	0.831146	0.912676	2.28121	0.66482
														0.00623154
U6		Control	AS	PCSK9	Atorvastatin
	1	24.1424	24.4864	24.9658	25.2635
	2	23.4248	25.2879	23.9877	25.6175
	3	22.1565	23.9615	24.894	22.7335
	4	23.7114	24.8617	26.5386	23.4031
	5	28.6148	25.7331	26.08	28.014
	6	23.7262	23.3644	23.3353	22.9416
	7	22.5172	23.9739	22.6267	25.7704

## Sheet: Wipf2 cq
raw data				the expression levels of Wipf2
							△Ct						2^（-△Ct）						2^-△△Ct
Wipf2		Control	AS	PCSK9	Atorvastatin			Control	AS	PCSK9	Atorvastatin			Control	AS	PCSK9	Atorvastatin			Control	AS	PCSK9i	Atorvastatin
	1	32.8262	33.5435	31.9817	32.7763		1	7.92436	9.98907	7.55792	9.41474		1	0.00411651	0.000983991	0.00530689	0.00146515		1	0.569957	0.13624	0.734773	0.202859
	2	30.9986	32.5882	32.1442	34.0267		2	6.69987	10.7337	8.16048	9.98414		2	0.00961919	0.000587269	0.00349504	0.000987359		2	1.33184	0.0813112	0.48391	0.136706
	3	32.1148	30.543	33.1491	33.674		3	7.30534	8.23706	9.25946	9.64893		3	0.00632228	0.00331435	0.00163164	0.00124561		3	0.87536	0.458893	0.225911	0.172463
	4	33.3946	34.2622	30.3043	33.8511		4	9.15286	10.3561	6.95189	9.8381		4	0.00175676	0.000762937	0.00807741	0.00109254		4	0.243235	0.105633	1.11837	0.151269
	5	28.7666	35.3052	29.8202	30.6042		5	5.32899	11.3886	5.15249	7.19785		5	0.017177	0.000363997	0.0127505	0.0119198		5	2.37826	0.0503978	1.76539	1.65037
	6	29.6473	34.4816	31.3366	29.9768		6	5.86338	11.4238	6.2933	6.3905		6	0.00434321	0.00172274	0.00507775	0.00627766		6	0.601346	0.238525	0.703047	0.869183
	7	31.3883	32.0163	31.2506	31.0977		7	7.84702	9.18108	7.6216	7.31556		7
														0.00722249
U6		Control	AS	PCSK9	Atorvastatin
	1	24.9018	23.5544	24.4237	23.3616
	2	24.2988	21.8545	23.9837	24.0426
	3	24.8094	22.306	23.8896	24.0251
	4	24.2418	23.9061	23.3524	24.013
	5	23.4376	23.9166	24.6677	23.4063
	6	23.7839	23.0578	25.0433	23.5863
	7	23.5412	22.8352	23.629	23.7821
